# Supplementary material for: 1-(Benzyl­ideneamino)pyridinum iodide
Source: Acta Crystallogr Sect E Struct Rep Online. 2009 Jan 8;65(Pt 2):o229. doi: 10.1107/S1600536808043717 (PMC2968205; doi:10.1107/S1600536808043717)
Supplement: Supplementary file 1 [file e-65-0o229-sup1.cif]

##############################################################################
###                                                                        ###
###        Electronic paper (Acta Crystallographica Section E)             ###
###                                                                        ###
##############################################################################
#                                                                            #
# This CIF contains the data in a paper accepted for publication in Acta     #
# Crystallographica Section E. It conforms to the requirements of Notes      #
# for Authors for Section E, and has been peer reviewed under the auspices   #
# of the IUCr Commission on Journals.                                        #
#                                                                            #
# Full details of the Crystallographic Information File format               #
# are given in the paper "The Crystallographic Information File (CIF):       #
# a New Standard Archive File for Crystallography" by S. R. Hall, F. H.      #
# Allen and I. D. Brown [Acta Cryst. (1991), A47, 655-685].                  #
#                                                                            #
# The current version of the core CIF dictionary is obtainable from          #
# ftp://ftp.iucr.org/pub/cif_core.dic. The current version number is 2.4.    #
#                                                                            #
# Software is freely available for graphical display of the structure(s) in  #
# this CIF.  For information consult the CIF home page http://www.iucr.org/  #
# cif/home.html                                                              #
#                                                                            #
# This file may be used for bona fide research purposes within the           #
# scientific community so long as proper attribution is given to the journal # 
# article from which it was obtained.                                        #
#                                                                            #
##############################################################################
                                             
data_global
_audit_creation_method     'from SHELXL97 CIF and IUCr SHELXL97-template'
_journal_date_recd_electronic     2008-12-18
_journal_date_accepted     2008-12-23
_journal_name_full     'Acta Crystallographica, Section E'
_journal_year     2009
_journal_volume     65
_journal_issue      2
_journal_page_first     o229
_journal_page_last     o229
_journal_paper_category     QO
_journal_coeditor_code     HK2601
_publ_contact_author_name     ' Guo Cheng'
_publ_contact_author_address
;
College of Science,
Nanjing University of Technolgy,
Xinmofan Road No.5 Nanjing,
Nanjing 210009
People's Republic of China
;
_publ_contact_author_email     guocheng@njut.edu.cn
_publ_contact_author_fax     ?
_publ_contact_author_phone     '86 25 83587448'
_publ_section_title
;
1-(Benzylideneamino)pyridinum iodide
;
loop_
    _publ_author_name
    _publ_author_address
    'Cui, Yong-Tao'
;
College of Science,
Nanjing University of Technolgy,
Xinmofan Road No. 5 Nanjing,
Nanjing 210009
People's Republic of China
;
    'Wang, Jian-Qiang'
;
College of Science,
Nanjing University of Technolgy,
Xinmofan Road No. 5 Nanjing,
Nanjing 210009
People's Republic of China
;
    'Ji, Chun-Xiang'
;
College of Science,
Nanjing University of Technolgy,
Xinmofan Road No. 5 Nanjing,
Nanjing 210009
People's Republic of China
;
    'Wu, Cong-Ren'
;
College of Science,
Nanjing University of Technolgy,
Xinmofan Road No. 5 Nanjing,
Nanjing 210009
People's Republic of China
;
    'Guo, Cheng'
;
College of Science,
Nanjing University of Technolgy,
Xinmofan Road No. 5 Nanjing,
Nanjing 210009
People's Republic of China
;
_publ_section_synopsis
;
1-(Benzylideneamino)pyridinum iodide
;
data_I
_audit_creation_method     SHELXL-97
_chemical_name_systematic
;
1-(Benzylideneamino)pyridinum iodide
;
_chemical_name_common     ?
_chemical_formula_moiety     'C12 H11 N2 +, I -'
_chemical_formula_sum     'C12 H11 I N2'
_chemical_formula_iupac     'C12 H11 N2 +, I -'
_chemical_formula_weight     310.13
_chemical_melting_point     ?
_symmetry_cell_setting     monoclinic
_symmetry_space_group_name_H-M     'P 21/c'
_symmetry_space_group_name_Hall     '-P 2ybc'
loop_
    _symmetry_equiv_pos_as_xyz
    'x, y, z'
    '-x, y+1/2, -z+1/2'
    '-x, -y, -z'
    'x, -y-1/2, z-1/2'
_cell_length_a     10.5722(17)
_cell_length_b     7.8219(13)
_cell_length_c     15.386(3)
_cell_angle_alpha     90.00
_cell_angle_beta     108.354(2)
_cell_angle_gamma     90.00
_cell_volume     1207.6(4)
_cell_formula_units_Z     4
_cell_measurement_reflns_used     25
_cell_measurement_theta_min     2.1
_cell_measurement_theta_max     25.3
_cell_measurement_temperature     291(2)
_exptl_crystal_description     block
_exptl_crystal_colour     yellow
_exptl_crystal_size_max     0.13
_exptl_crystal_size_mid     0.12
_exptl_crystal_size_min     0.10
_exptl_crystal_density_diffrn     1.706
_exptl_crystal_density_meas     ?
_exptl_crystal_density_method     'not measured'
_exptl_crystal_F_000     600
_exptl_absorpt_coefficient_mu     2.621
_exptl_absorpt_correction_type     psi-scan
_exptl_absorpt_process_details     '(North <i>et al.</i>,  1968)'
_exptl_absorpt_correction_T_min     0.7268
_exptl_absorpt_correction_T_max     0.7795
_exptl_special_details
;
;
_diffrn_ambient_temperature     291(2)
_diffrn_radiation_type     MoK\a
_diffrn_radiation_wavelength     0.71073
_diffrn_radiation_source     'fine-focus sealed tube'
_diffrn_radiation_monochromator     graphite
_diffrn_measurement_device_type     'Enraf--Nonius CAD-4'
_diffrn_measurement_method     '\w/2\q'
_diffrn_detector_area_resol_mean     ?
_diffrn_reflns_number     5768
_diffrn_reflns_av_R_equivalents     0.0667
_diffrn_reflns_av_sigmaI/netI     0.0519
_diffrn_reflns_theta_min     2.79
_diffrn_reflns_theta_max     25.00
_diffrn_reflns_theta_full     25.00
_diffrn_measured_fraction_theta_max     0.999
_diffrn_measured_fraction_theta_full     0.999
_diffrn_reflns_limit_h_min     -12
_diffrn_reflns_limit_h_max     12
_diffrn_reflns_limit_k_min     -9
_diffrn_reflns_limit_k_max     7
_diffrn_reflns_limit_l_min     -18
_diffrn_reflns_limit_l_max     18
_diffrn_standards_number     3
_diffrn_standards_interval_count     ?
_diffrn_standards_interval_time     120
_diffrn_standards_decay_%     0
_refine_special_details
;
Refinement of <i>F</i>^2^ against ALL reflections. The weighted <i>R</i>-factor
<i>wR</i> and goodness of fit <i>S</i> are based on <i>F</i>^2^, conventional
<i>R</i>-factors <i>R</i> are based on <i>F</i>, with <i>F</i> set to zero for
negative <i>F</i>^2^. The threshold expression of <i>F</i>^2^ >
\s(<i>F</i>^2^) is used only for calculating <i>R</i>-factors(gt) <i>etc</i>.
and is not relevant to the choice of reflections for refinement.
<i>R</i>-factors based on <i>F</i>^2^ are statistically about twice as large
as those based on <i>F</i>, and <i>R</i>- factors based on ALL data will be
even larger.
;
_reflns_number_total     2133
_reflns_number_gt     1713
_reflns_threshold_expression     I>2\s(I)
_refine_ls_structure_factor_coef     Fsqd
_refine_ls_matrix_type     full
_refine_ls_R_factor_all     0.0371
_refine_ls_R_factor_gt     0.0304
_refine_ls_wR_factor_gt     0.0719
_refine_ls_wR_factor_ref     0.0747
_refine_ls_goodness_of_fit_ref     0.944
_refine_ls_restrained_S_all     0.944
_refine_ls_number_reflns     2133
_refine_ls_number_parameters     136
_refine_ls_number_restraints     0
_refine_ls_hydrogen_treatment     constr
_refine_ls_weighting_scheme     calc
_refine_ls_weighting_details
                 'calc w=1/[\s^2^(Fo^2^)+(0.0365P)^2^] where P=(Fo^2^+2Fc^2^)/3'
_atom_sites_solution_hydrogens     geom
_atom_sites_solution_primary     direct
_atom_sites_solution_secondary     difmap
_refine_ls_shift/su_max     0.001
_refine_ls_shift/su_mean     0.000
_refine_diff_density_max     0.501
_refine_diff_density_min     -0.525
_refine_ls_extinction_method     none
_refine_ls_extinction_coef     ?
loop_
    _atom_type_symbol
    _atom_type_description
    _atom_type_scat_dispersion_real
    _atom_type_scat_dispersion_imag
    _atom_type_scat_source
    'C' 'C' 0.0033 0.0016
                         'International Tables Vol C Tables 4.2.6.8 and 6.1.1.4'
    'H' 'H' 0.0000 0.0000
                         'International Tables Vol C Tables 4.2.6.8 and 6.1.1.4'
    'N' 'N' 0.0061 0.0033
                         'International Tables Vol C Tables 4.2.6.8 and 6.1.1.4'
    'I' 'I' -0.4742 1.8119
                         'International Tables Vol C Tables 4.2.6.8 and 6.1.1.4'
_computing_data_collection     'CAD-4 Software (Enraf--Nonius, 1989)'
_computing_cell_refinement     'CAD-4 Software (Enraf--Nonius, 1989)'
_computing_data_reduction     'XCAD4 (Harms & Wocadlo, 1995)'
_computing_structure_solution     'SHELXS97 (Sheldrick, 2008)'
_computing_structure_refinement     'SHELXL97 (Sheldrick, 2008)'
_computing_molecular_graphics     'ORTEP-3 for Windows (Farrugia, 1997)'
_computing_publication_material     'SHELXL97 (Sheldrick, 2008)'
loop_
    _atom_site_type_symbol
    _atom_site_label
    _atom_site_fract_x
    _atom_site_fract_y
    _atom_site_fract_z
    _atom_site_U_iso_or_equiv
    _atom_site_adp_type
    _atom_site_calc_flag
    _atom_site_refinement_flags
    _atom_site_occupancy
    _atom_site_disorder_assembly
    _atom_site_disorder_group
    I I1 0.36542(2) 0.37261(3) 0.175113(16) 0.05509(13) Uani d . 1 . .
    N N1 0.2501(3) 0.8944(3) 0.03899(19) 0.0462(7) Uani d . 1 . .
    N N2 0.1744(3) 0.8956(3) 0.10105(19) 0.0482(7) Uani d . 1 . .
    C C1 0.3602(4) 0.7989(5) 0.0544(3) 0.0543(9) Uani d . 1 . .
    H H1 0.3942 0.7393 0.1091 0.065 Uiso calc R 1 . .
    C C2 0.4222(4) 0.7904(5) -0.0117(3) 0.0597(10) Uani d . 1 . .
    H H2 0.4975 0.7225 -0.0024 0.072 Uiso calc R 1 . .
    C C3 0.3734(4) 0.8812(5) -0.0909(3) 0.0586(10) Uani d . 1 . .
    H H3 0.4162 0.8775 -0.1353 0.070 Uiso calc R 1 . .
    C C4 0.2612(4) 0.9776(6) -0.1045(2) 0.0633(10) Uani d . 1 . .
    H H4 0.2274 1.0402 -0.1582 0.076 Uiso calc R 1 . .
    C C5 0.1982(4) 0.9821(5) -0.0388(2) 0.0617(10) Uani d . 1 . .
    H H5 0.1205 1.0454 -0.0484 0.074 Uiso calc R 1 . .
    C C6 0.2447(3) 0.9324(4) 0.1829(2) 0.0439(8) Uani d . 1 . .
    H H6 0.3347 0.9579 0.1961 0.053 Uiso calc R 1 . .
    C C7 0.1831(3) 0.9341(5) 0.2553(2) 0.0447(8) Uani d . 1 . .
    C C8 0.2456(4) 1.0226(5) 0.3354(2) 0.0584(9) Uani d . 1 . .
    H H8 0.3250 1.0802 0.3419 0.070 Uiso calc R 1 . .
    C C9 0.0654(4) 0.8452(5) 0.2465(3) 0.0566(10) Uani d . 1 . .
    H H9 0.0240 0.7838 0.1934 0.068 Uiso calc R 1 . .
    C C10 0.0110(4) 0.8488(5) 0.3166(3) 0.0687(12) Uani d . 1 . .
    H H10 -0.0678 0.7902 0.3109 0.082 Uiso calc R 1 . .
    C C11 0.0729(5) 0.9391(6) 0.3955(3) 0.0748(13) Uani d . 1 . .
    H H11 0.0352 0.9419 0.4425 0.090 Uiso calc R 1 . .
    C C12 0.1899(5) 1.0252(6) 0.4051(3) 0.0716(12) Uani d . 1 . .
    H H12 0.2315 1.0851 0.4588 0.086 Uiso calc R 1 . .
loop_
    _atom_site_aniso_label
    _atom_site_aniso_U_11
    _atom_site_aniso_U_22
    _atom_site_aniso_U_33
    _atom_site_aniso_U_12
    _atom_site_aniso_U_13
    _atom_site_aniso_U_23
    I1 0.05786(18) 0.0622(2) 0.04976(17) -0.00118(11) 0.02344(12) 0.00535(11)
    N1 0.0537(16) 0.0507(17) 0.0363(15) -0.0039(13) 0.0172(13) -0.0040(13)
    N2 0.0509(16) 0.0610(18) 0.0355(15) -0.0047(13) 0.0176(13) -0.0016(14)
    C1 0.064(2) 0.050(2) 0.052(2) 0.0022(18) 0.0222(18) 0.0048(18)
    C2 0.066(2) 0.055(2) 0.067(3) 0.0024(19) 0.034(2) -0.005(2)
    C3 0.069(2) 0.066(2) 0.050(2) -0.012(2) 0.0314(19) -0.013(2)
    C4 0.067(2) 0.082(3) 0.0402(19) 0.001(2) 0.0172(18) 0.010(2)
    C5 0.061(2) 0.083(3) 0.043(2) 0.010(2) 0.0183(17) 0.004(2)
    C6 0.0466(18) 0.0441(19) 0.0398(19) 0.0008(14) 0.0118(15) 0.0004(15)
    C7 0.0471(19) 0.0505(19) 0.0351(18) 0.0047(15) 0.0107(15) 0.0027(16)
    C8 0.061(2) 0.070(3) 0.0405(19) 0.0007(19) 0.0111(17) -0.0024(19)
    C9 0.054(2) 0.068(3) 0.050(2) -0.0020(17) 0.0190(18) 0.0039(18)
    C10 0.067(3) 0.078(3) 0.074(3) 0.003(2) 0.040(2) 0.012(2)
    C11 0.097(3) 0.082(3) 0.062(3) 0.033(3) 0.049(3) 0.019(3)
    C12 0.098(3) 0.078(3) 0.039(2) 0.015(3) 0.022(2) -0.004(2)
_geom_special_details
;
All e.s.d.'s (except the e.s.d. in the dihedral angle between two l.s. planes)
are estimated using the full covariance matrix. The cell e.s.d.'s are taken
into account individually in the estimation of e.s.d.'s in distances, angles
and torsion angles; correlations between e.s.d.'s in cell parameters are only
used when they are defined by crystal symmetry. An approximate (isotropic)
treatment of cell e.s.d.'s is used for estimating e.s.d.'s involving l.s.
planes.
;
loop_
    _geom_bond_atom_site_label_1
    _geom_bond_atom_site_label_2
    _geom_bond_site_symmetry_2
    _geom_bond_distance
    _geom_bond_publ_flag
    N1 N2 . 1.426(4) ?
    C1 N1 . 1.340(4) ?
    C1 C2 . 1.375(5) ?
    C1 H1 . 0.9300 ?
    C2 C3 . 1.364(5) ?
    C2 H2 . 0.9300 ?
    C3 C4 . 1.365(5) ?
    C3 H3 . 0.9300 ?
    C4 C5 . 1.374(5) ?
    C4 H4 . 0.9300 ?
    C5 N1 . 1.339(4) ?
    C5 H5 . 0.9300 ?
    C6 N2 . 1.277(4) ?
    C6 C7 . 1.457(4) ?
    C6 H6 . 0.9300 ?
    C7 C8 . 1.385(5) ?
    C7 C9 . 1.394(5) ?
    C8 C12 . 1.377(5) ?
    C8 H8 . 0.9300 ?
    C9 C10 . 1.374(6) ?
    C9 H9 . 0.9300 ?
    C10 C11 . 1.378(7) ?
    C10 H10 . 0.9300 ?
    C11 C12 . 1.375(6) ?
    C11 H11 . 0.9300 ?
    C12 H12 . 0.9300 ?
loop_
    _geom_angle_atom_site_label_1
    _geom_angle_atom_site_label_2
    _geom_angle_atom_site_label_3
    _geom_angle_site_symmetry_1
    _geom_angle_site_symmetry_3
    _geom_angle
    _geom_angle_publ_flag
    C5 N1 C1 . . 122.2(3) ?
    C5 N1 N2 . . 116.0(3) ?
    C1 N1 N2 . . 121.6(3) ?
    C6 N2 N1 . . 112.8(3) ?
    N1 C1 C2 . . 119.1(4) ?
    N1 C1 H1 . . 120.4 ?
    C2 C1 H1 . . 120.4 ?
    C3 C2 C1 . . 120.1(4) ?
    C3 C2 H2 . . 119.9 ?
    C1 C2 H2 . . 119.9 ?
    C2 C3 C4 . . 119.3(4) ?
    C2 C3 H3 . . 120.3 ?
    C4 C3 H3 . . 120.3 ?
    C3 C4 C5 . . 120.1(4) ?
    C3 C4 H4 . . 119.9 ?
    C5 C4 H4 . . 119.9 ?
    N1 C5 C4 . . 119.2(4) ?
    N1 C5 H5 . . 120.4 ?
    C4 C5 H5 . . 120.4 ?
    N2 C6 C7 . . 119.7(3) ?
    N2 C6 H6 . . 120.2 ?
    C7 C6 H6 . . 120.2 ?
    C8 C7 C9 . . 119.8(3) ?
    C8 C7 C6 . . 118.8(3) ?
    C9 C7 C6 . . 121.4(3) ?
    C12 C8 C7 . . 120.0(4) ?
    C12 C8 H8 . . 120.0 ?
    C7 C8 H8 . . 120.0 ?
    C10 C9 C7 . . 119.7(4) ?
    C10 C9 H9 . . 120.1 ?
    C7 C9 H9 . . 120.1 ?
    C9 C10 C11 . . 120.1(4) ?
    C9 C10 H10 . . 120.0 ?
    C11 C10 H10 . . 120.0 ?
    C12 C11 C10 . . 120.5(4) ?
    C12 C11 H11 . . 119.7 ?
    C10 C11 H11 . . 119.7 ?
    C11 C12 C8 . . 119.9(4) ?
    C11 C12 H12 . . 120.0 ?
    C8 C12 H12 . . 120.0 ?
