# Supplementary material for: 1-(Benzyl­ideneamino)pyridinum iodide
Source: Acta Crystallogr Sect E Struct Rep Online. 2009 Jan 8;65(Pt 2):o229. doi: 10.1107/S1600536808043717 (PMC2968205; doi:10.1107/S1600536808043717)
Supplement: Supplementary file 2 [file e-65-0o229-Isup2.hkl]

# 
# h,k,l, Fc-squared, Fo-squared, sigma(Fo-squared) and status flag 
# 
data_I
_shelx_title ' 281212E_0m in P2(1)/c' 
_shelx_refln_list_code          4 
_shelx_F_calc_maximum      214.51 
_exptl_crystal_F_000       600.00 
_reflns_d_resolution_high  0.8409 
 
loop_ 
 _symmetry_equiv_pos_as_xyz 
 'x, y, z' 
 '-x, y+1/2, -z+1/2' 
 '-x, -y, -z' 
 'x, -y-1/2, z-1/2' 
 
_cell_length_a    10.5722 
_cell_length_b     7.8219 
_cell_length_c    15.3859 
_cell_angle_alpha  90.000 
_cell_angle_beta  108.354 
_cell_angle_gamma  90.000 
 
_shelx_F_squared_multiplier     1.000 
 
loop_ 
 _refln_index_h 
 _refln_index_k 
 _refln_index_l 
 _refln_F_squared_calc 
 _refln_F_squared_meas 
 _refln_F_squared_sigma 
 _refln_observed_status 
   2   0   0    11160.59    11352.16     89.56 o 
   3   0   0    15735.49    14908.41    510.17 o 
   4   0   0    11221.87    10812.86    264.63 o 
   5   0   0    10272.91    10164.06    526.56 o 
   6   0   0      380.36      351.39     19.97 o 
   7   0   0     7574.07     7407.12    370.00 o 
   8   0   0     3229.93     3019.30    235.70 o 
   9   0   0      333.51      323.78     34.98 o 
  10   0   0      684.90      656.08     37.23 o 
  11   0   0     1090.38     1027.91     49.19 o 
   1   1   0      220.05      267.79      9.58 o 
   2   1   0    12235.52    12238.00    179.23 o 
   3   1   0     1181.24     1102.37     26.40 o 
   4   1   0      794.40      835.39     23.61 o 
   5   1   0     6429.65     6914.98    235.95 o 
   6   1   0     2010.39     1914.39     31.82 o 
   7   1   0      359.21      363.73     15.97 o 
   8   1   0      556.77      537.12     20.54 o 
   9   1   0      894.72      919.52     28.66 o 
  10   1   0      276.57      285.44     20.96 o 
  11   1   0       42.07       37.57     11.49 o 
   0   2   0     4614.05     4463.08    161.24 o 
   1   2   0     1887.42     2001.60    143.59 o 
   2   2   0     7777.18     6919.07    581.42 o 
   3   2   0     1922.10     2092.37     22.59 o 
   4   2   0     1258.84     1376.33     50.81 o 
   5   2   0       23.20       24.67      6.22 o 
   6   2   0       38.60       39.34      7.39 o 
   7   2   0       25.34       35.61      8.20 o 
   8   2   0        1.96        0.00      4.91 o 
   9   2   0        1.03        0.15      6.13 o 
  10   2   0        1.16        0.00      6.64 o 
  11   2   0        2.88        5.31      8.42 o 
   1   3   0      594.84      514.14     11.47 o 
   2   3   0    14157.23    14151.25    521.50 o 
   3   3   0     3810.18     3493.54    227.57 o 
   4   3   0      402.81      414.68     16.84 o 
   5   3   0     3756.55     3951.82    106.57 o 
   6   3   0     1445.41     1350.17     66.28 o 
   7   3   0      239.74      211.23     19.78 o 
   8   3   0      320.87      286.41     22.72 o 
   9   3   0      502.41      551.69     26.99 o 
  10   3   0       85.25      115.13     19.50 o 
  11   3   0       21.42       27.77     12.81 o 
   0   4   0    13574.84    12573.16    136.89 o 
   1   4   0     3818.12     3517.48     52.92 o 
   2   4   0        2.56        0.00      2.51 o 
   3   4   0     7766.82     7560.51    292.23 o 
   4   4   0     7095.47     6572.33    229.10 o 
   5   4   0     1280.03     1166.27     62.75 o 
   6   4   0      659.76      599.62     61.16 o 
   7   4   0     2199.97     2277.55    166.11 o 
   8   4   0     1381.75     1473.21    128.82 o 
   9   4   0      131.55      161.26     21.17 o 
  10   4   0      243.91      242.27     39.66 o 
   1   5   0     2739.22     2559.12     31.64 o 
   2   5   0     3411.46     3127.05     47.11 o 
   3   5   0      727.68      654.51     44.71 o 
   4   5   0       43.17       47.31      8.42 o 
   5   5   0     1477.12     1477.24     78.31 o 
   6   5   0     1045.71     1077.26     59.54 o 
   7   5   0      132.89      124.71     24.93 o 
   8   5   0      132.59      150.76     20.05 o 
   9   5   0      280.79      316.55     61.67 o 
  10   5   0      158.73      203.23     35.66 o 
   0   6   0        4.80        4.83     10.09 o 
   1   6   0        3.15        0.00      4.54 o 
   2   6   0       49.77       53.20      8.79 o 
   3   6   0       84.46       86.61     10.77 o 
   4   6   0       16.02       11.25      6.28 o 
   5   6   0        2.24        0.02      4.73 o 
   6   6   0        0.17        0.00      5.19 o 
   7   6   0        5.00        9.86      6.89 o 
   8   6   0        5.06        6.37      8.72 o 
   9   6   0        0.20        0.84      9.01 o 
   1   7   0      242.03      234.40     26.80 o 
   2   7   0      729.81      681.82     61.53 o 
   3   7   0      354.82      357.09     36.78 o 
   4   7   0       96.66       96.57     12.82 o 
   5   7   0      296.47      295.70     19.90 o 
   6   7   0      202.45      223.06     27.24 o 
   7   7   0       12.99       28.23      9.61 o 
   0   8   0      783.90      815.94     58.86 o 
   1   8   0      392.87      395.46     49.28 o 
   2   8   0       14.88       13.04     10.78 o 
   3   8   0      484.04      510.05     37.93 o 
   4   8   0      501.77      573.65    118.95 o 
   5   8   0       96.84      112.90     20.40 o 
   6   8   0       48.44       26.23     27.20 o 
   1   9   0      257.79      312.92     30.41 o 
   2   9   0      237.06      285.45     29.80 o 
   3   9   0       42.25       45.68     15.87 o 
 -12   1   1        6.57        0.00      8.66 o 
 -11   1   1      163.71      165.51     26.54 o 
 -10   1   1      428.21      472.27     25.40 o 
  -9   1   1      846.38      811.64     26.82 o 
  -8   1   1       33.26       32.61      7.44 o 
  -7   1   1     2217.86     2166.06     36.36 o 
  -6   1   1     3579.10     3349.40    145.89 o 
  -5   1   1     5245.36     5179.81    229.53 o 
  -4   1   1      338.00      296.56     14.78 o 
  -3   1   1    14612.86    14010.21    489.63 o 
  -2   1   1    12930.38    12816.87    177.93 o 
  -1   1   1      143.19      152.10      6.35 o 
   0   1   1       39.41       65.23      4.53 o 
   1   1   1     1008.49     1106.96     33.79 o 
   2   1   1    36624.95    34530.85    787.31 o 
   3   1   1      365.16      286.97     29.08 o 
   4   1   1     4616.82     5026.86    178.27 o 
   5   1   1     5515.68     5808.06    242.53 o 
   6   1   1      701.36      619.39     18.86 o 
   7   1   1        0.10        2.14      4.42 o 
   8   1   1      700.73      695.42     24.02 o 
   9   1   1      706.76      747.88     31.39 o 
  10   1   1      121.00      148.09     17.57 o 
  11   1   1        0.46        3.71      8.18 o 
 -11   2   1      724.33      734.17     33.96 o 
 -10   2   1        8.35        5.21      7.22 o 
  -9   2   1     1379.65     1389.24     39.50 o 
  -8   2   1     2761.92     2980.56     53.08 o 
  -7   2   1     2020.65     2050.01     53.57 o 
  -6   2   1      231.39      250.00     24.48 o 
  -5   2   1     9262.15     9169.39    335.51 o 
  -4   2   1     7443.70     6764.28    384.05 o 
  -3   2   1     7099.37     6463.65    244.08 o 
  -2   2   1     6566.40     5976.03    117.53 o 
  -1   2   1    30247.94    29852.20   1610.93 o 
   0   2   1    46013.27    42840.96    856.03 o 
   1   2   1     6168.77     6194.59     52.85 o 
   2   2   1     9500.36     9489.89    123.79 o 
   3   2   1    12551.94    12272.25    316.35 o 
   4   2   1     9132.58     9324.92    192.88 o 
   5   2   1       53.15       52.24      5.91 o 
   6   2   1     4921.61     4936.88    290.03 o 
   7   2   1     5406.50     5505.64     80.50 o 
   8   2   1      682.58      762.16     28.35 o 
   9   2   1      101.09       85.78     14.38 o 
  10   2   1      934.61      953.02     36.41 o 
  11   2   1      380.04      403.96     26.90 o 
 -11   3   1       86.01       89.21     18.91 o 
 -10   3   1      353.03      419.69     24.52 o 
  -9   3   1      562.13      598.16     26.68 o 
  -8   3   1        7.23       10.33      5.78 o 
  -7   3   1     1407.16     1287.45    128.68 o 
  -6   3   1     3504.20     3437.76    227.01 o 
  -5   3   1     2400.24     2456.99     52.59 o 
  -4   3   1      222.48      208.09     10.13 o 
  -3   3   1     4507.82     4123.26    102.65 o 
  -2   3   1     9260.83     9051.43    307.62 o 
  -1   3   1     3343.55     3187.70    121.69 o 
   0   3   1      426.60      391.59     13.42 o 
   1   3   1     7661.45     7331.84     45.65 o 
   2   3   1     7111.59     7158.40    158.17 o 
   3   3   1       21.36       14.20      3.27 o 
   4   3   1      485.66      456.59     14.89 o 
   5   3   1     3758.87     3880.56     98.29 o 
   6   3   1      940.50     1000.98     43.14 o 
   7   3   1        4.67        3.72      4.55 o 
   8   3   1      795.02      791.60     68.89 o 
   9   3   1      564.48      626.17     35.30 o 
  10   3   1      112.04      128.66     21.68 o 
  11   3   1       14.20       10.73     11.40 o 
 -10   4   1        0.02        6.18      8.98 o 
  -9   4   1        4.39        4.77      7.62 o 
  -8   4   1       31.68       16.03      9.24 o 
  -7   4   1        2.88        3.11      5.16 o 
  -6   4   1        1.61        6.01      4.14 o 
  -5   4   1       31.58       34.06      5.25 o 
  -4   4   1      141.65      151.94      8.25 o 
  -3   4   1      141.03      141.26      9.11 o 
  -2   4   1      816.66      873.25     27.12 o 
  -1   4   1       46.73       47.14      5.06 o 
   0   4   1        4.60        3.10      2.64 o 
   1   4   1      186.57      190.94      8.71 o 
   2   4   1        8.84       17.97      3.93 o 
   3   4   1     2211.99     2336.25     48.77 o 
   4   4   1       17.58       12.81      5.10 o 
   5   4   1       36.22       38.75      7.22 o 
   6   4   1        3.45        0.00      4.76 o 
   7   4   1        6.34        6.08      6.28 o 
   8   4   1       10.66       14.20      8.68 o 
   9   4   1        1.40        1.76      7.63 o 
  10   4   1        0.15        0.00      8.67 o 
 -10   5   1      114.86      118.39     20.93 o 
  -9   5   1      281.41      276.63     65.53 o 
  -8   5   1       52.46       39.47     12.27 o 
  -7   5   1      489.68      479.33     34.05 o 
  -6   5   1     1072.28     1017.49     61.59 o 
  -5   5   1      668.19      649.40     20.75 o 
  -4   5   1      100.44      104.34     10.63 o 
  -3   5   1     3237.42     3078.20     90.84 o 
  -2   5   1     2177.02     2015.42     33.11 o 
  -1   5   1       55.59       45.25      7.91 o 
   0   5   1      433.45      395.60     18.69 o 
   1   5   1     2725.24     2483.24     54.48 o 
   2   5   1     3841.76     3630.59    194.15 o 
   3   5   1       20.63       14.93      5.78 o 
   4   5   1     1350.59     1294.07     88.24 o 
   5   5   1     1484.02     1461.68    132.93 o 
   6   5   1      437.83      398.96     29.03 o 
   7   5   1        0.69        0.00      5.22 o 
   8   5   1      226.48      201.25     33.93 o 
   9   5   1      195.73      224.30     25.51 o 
  -9   6   1      194.89      222.27     26.48 o 
  -8   6   1      620.54      649.87     85.52 o 
  -7   6   1      317.70      343.68     25.83 o 
  -6   6   1       10.91       13.60      6.69 o 
  -5   6   1     1403.77     1439.34     54.46 o 
  -4   6   1     2172.43     2156.74    125.21 o 
  -3   6   1      637.72      612.74     22.88 o 
  -2   6   1      194.97      183.71     13.18 o 
  -1   6   1     2561.53     2362.15     57.77 o 
   0   6   1     3166.19     3024.25     47.79 o 
   1   6   1      208.93      201.01     14.07 o 
   2   6   1      753.09      776.99     51.94 o 
   3   6   1     2572.12     2486.23    162.89 o 
   4   6   1      747.85      724.75     51.47 o 
   5   6   1        0.09        0.00      4.75 o 
   6   6   1      568.60      550.38     35.49 o 
   7   6   1      717.47      737.81     50.78 o 
   8   6   1      168.31      218.81     24.98 o 
  -8   7   1        1.58        0.00      8.70 o 
  -7   7   1      157.77      196.62     19.44 o 
  -6   7   1      498.86      557.48     35.21 o 
  -5   7   1      153.89      170.35     21.50 o 
  -4   7   1      133.28      141.77     19.32 o 
  -3   7   1      593.98      604.72     44.24 o 
  -2   7   1      962.56      953.87     61.49 o 
  -1   7   1      224.92      214.98     21.73 o 
   0   7   1      416.69      409.73     27.89 o 
   1   7   1     1752.86     1722.31    100.00 o 
   2   7   1      688.45      674.83     35.23 o 
   3   7   1        0.82        1.07      5.47 o 
   4   7   1      208.85      228.97     22.69 o 
   5   7   1      683.96      684.52     43.59 o 
   6   7   1      212.54      218.96     19.23 o 
   7   7   1        0.32        0.20      6.67 o 
  -6   8   1        0.70        0.00      9.51 o 
  -5   8   1        0.62       15.06     14.70 o 
  -4   8   1       22.49       42.37     14.40 o 
  -3   8   1       44.65       50.53     13.90 o 
  -2   8   1       28.80       23.52     11.55 o 
  -1   8   1        0.68        0.00      7.69 o 
   0   8   1        0.27        0.76      8.56 o 
   1   8   1        4.99        0.00      8.28 o 
   2   8   1       45.03       45.00     14.07 o 
   3   8   1       15.70       15.92     11.60 o 
   4   8   1       10.27        3.06      9.87 o 
   5   8   1        0.56        7.59      9.76 o 
  -3   9   1       86.47      101.90     20.88 o 
  -2   9   1       79.66       86.20     19.39 o 
  -1   9   1       60.35       61.64     17.62 o 
   0   9   1        0.40        5.28     10.67 o 
   1   9   1      165.15      160.77     24.12 o 
   2   9   1       91.21       94.30     20.31 o 
 -12   0   2      382.21      434.51     34.70 o 
 -11   0   2      315.50      297.23     37.43 o 
 -10   0   2      189.60      229.63     24.35 o 
  -9   0   2     2711.41     2599.69    181.89 o 
  -8   0   2     3220.52     3015.14    199.72 o 
  -7   0   2      721.63      656.91     57.89 o 
  -6   0   2     1908.09     1821.73     92.15 o 
  -5   0   2    17225.23    16805.63    703.87 o 
  -4   0   2     7286.78     7317.76    120.14 o 
  -3   0   2      560.87      586.32     19.70 o 
  -2   0   2    29093.37    26410.95   1768.84 o 
  -1   0   2     8611.98     7882.41     69.02 o 
   0   0   2     6726.85     7284.05   1056.22 o 
   1   0   2     3944.02     4037.11    534.99 o 
   2   0   2    16765.39    18110.57    926.03 o 
   3   0   2    21314.78    20769.50   1997.65 o 
   4   0   2     1501.49     1477.81     85.07 o 
   5   0   2     4640.74     4355.84    279.08 o 
   6   0   2     6394.16     6009.18    527.39 o 
   7   0   2     2855.86     2659.98    281.28 o 
   8   0   2       26.88       29.03     11.46 o 
   9   0   2      682.54      599.48     49.79 o 
  10   0   2      935.16      916.64    112.25 o 
  11   0   2      139.03      173.69     25.50 o 
 -12   1   2       10.97        0.00      7.76 o 
 -11   1   2      294.09      301.48     22.69 o 
 -10   1   2      487.50      476.71     25.12 o 
  -9   1   2      291.07      264.72     22.28 o 
  -8   1   2      497.29      508.32     19.63 o 
  -7   1   2     3940.79     4054.20     78.42 o 
  -6   1   2     3257.29     3229.46    102.76 o 
  -5   1   2      314.39      333.54     14.32 o 
  -4   1   2     6608.74     6503.53    178.00 o 
  -3   1   2    19827.21    19442.16    215.72 o 
  -2   1   2     8372.02     8037.04    422.23 o 
  -1   1   2      373.90      377.89      9.73 o 
   0   1   2     9716.92    10345.74     61.25 o 
   1   1   2    19611.18    19111.14    736.04 o 
   2   1   2    17014.76    16211.67    414.18 o 
   3   1   2     2043.36     1876.84    115.82 o 
   4   1   2     4805.82     4685.54    378.68 o 
   5   1   2     4613.51     4724.25    216.85 o 
   6   1   2      250.81      264.28     15.74 o 
   7   1   2      273.37      241.01     14.13 o 
   8   1   2     1307.22     1347.28     33.39 o 
   9   1   2      522.46      560.94     23.60 o 
  10   1   2        5.09        7.49      8.66 o 
  11   1   2      130.03      136.29     19.19 o 
 -12   2   2       14.43       18.85     10.75 o 
 -11   2   2        0.34        3.02      8.16 o 
 -10   2   2       45.05       38.41     10.28 o 
  -9   2   2        6.62        3.51      6.66 o 
  -8   2   2        3.09        8.26      5.77 o 
  -7   2   2        0.13        0.04      4.02 o 
  -6   2   2       65.64       82.31      7.28 o 
  -5   2   2       48.84       60.07      4.92 o 
  -4   2   2       21.13       22.27      3.15 o 
  -3   2   2        5.57        9.71      5.16 o 
  -2   2   2        3.75        6.33      2.71 o 
  -1   2   2      179.57      214.23     28.96 o 
   0   2   2       22.71       21.23      4.75 o 
   1   2   2     7615.23     7773.30    173.28 o 
   2   2   2       54.06       58.77      4.43 o 
   3   2   2       44.02       56.67      6.79 o 
   4   2   2       52.25       57.45      5.47 o 
   5   2   2        0.64        0.00      2.79 o 
   6   2   2      112.80       87.72     33.07 o 
   7   2   2       36.65       35.49      8.30 o 
   8   2   2       21.84       19.03      8.09 o 
   9   2   2        0.08        8.50      7.73 o 
  10   2   2        1.01        1.95      8.02 o 
  11   2   2        0.28        2.19     13.69 o 
 -11   3   2      244.85      268.13     22.44 o 
 -10   3   2      381.81      401.36     23.87 o 
  -9   3   2      203.37      229.20     21.93 o 
  -8   3   2      231.37      250.41     16.64 o 
  -7   3   2     2625.02     2549.51     92.24 o 
  -6   3   2     1910.15     1801.31     70.44 o 
  -5   3   2      121.70       78.95     23.05 o 
  -4   3   2     2848.36     2775.61     60.12 o 
  -3   3   2     9243.22     8783.06    160.46 o 
  -2   3   2      577.93      544.55     24.98 o 
  -1   3   2      315.24      323.34     12.31 o 
   0   3   2     4359.51     4247.22     32.68 o 
   1   3   2     7358.62     6990.79     69.04 o 
   2   3   2     4561.34     4480.81    111.23 o 
   3   3   2     3210.07     3230.39    107.39 o 
   4   3   2     6241.10     6483.91    147.58 o 
   5   3   2     1728.07     1729.39     51.37 o 
   6   3   2       69.87       69.21      9.34 o 
   7   3   2      350.15      370.02     24.94 o 
   8   3   2      785.06      798.39     38.44 o 
   9   3   2      389.07      407.82     30.43 o 
  10   3   2        6.00       16.14     12.84 o 
 -11   4   2      174.86      142.00     22.64 o 
 -10   4   2      185.68      209.08     32.28 o 
  -9   4   2      926.91      999.15     53.64 o 
  -8   4   2     1080.42      870.96    336.93 o 
  -7   4   2      225.75      188.93     21.99 o 
  -6   4   2      902.99      872.11     42.74 o 
  -5   4   2     5335.21     4920.22    248.08 o 
  -4   4   2     3398.69     3184.75     71.55 o 
  -3   4   2      714.46      738.13     21.11 o 
  -2   4   2     4730.92     4509.58    152.98 o 
  -1   4   2    16002.27    15037.02    156.94 o 
   0   4   2     5410.60     5234.49     41.48 o 
   1   4   2     2749.11     2678.19     39.85 o 
   2   4   2     2764.07     2606.22    104.21 o 
   3   4   2     3616.97     3528.69    141.03 o 
   4   4   2     1939.29     2064.60     80.07 o 
   5   4   2      367.67      400.59     23.55 o 
   6   4   2     2830.71     3015.59    153.93 o 
   7   4   2     1490.28     1534.99     70.72 o 
   8   4   2        0.12        0.75      7.08 o 
   9   4   2      273.40      287.84     27.82 o 
  10   4   2      372.39      429.37     33.43 o 
 -10   5   2      274.11      326.48     29.26 o 
  -9   5   2      111.57      130.61     22.12 o 
  -8   5   2      313.46      333.84     25.32 o 
  -7   5   2     1014.14     1050.91     68.75 o 
  -6   5   2     1104.45     1112.48     46.84 o 
  -5   5   2       11.23        5.26      4.36 o 
  -4   5   2     1474.82     1534.71     59.54 o 
  -3   5   2     2535.49     2467.11     78.41 o 
  -2   5   2     2065.22     1961.74     29.23 o 
  -1   5   2       31.34       33.63      5.08 o 
   0   5   2     3556.58     3360.24    120.14 o 
   1   5   2     4349.92     4219.47     83.90 o 
   2   5   2      630.82      629.28     37.46 o 
   3   5   2      846.54      843.69     74.46 o 
   4   5   2      971.08     1029.44     45.98 o 
   5   5   2     2108.90     2167.21    113.17 o 
   6   5   2       60.45       66.09     14.48 o 
   7   5   2      183.38      155.51     15.79 o 
   8   5   2      617.57      671.75    106.67 o 
   9   5   2      134.35      172.28     24.68 o 
  -9   6   2        0.54        3.35      9.06 o 
  -8   6   2       19.74       20.49     10.84 o 
  -7   6   2        0.56        0.00      5.40 o 
  -6   6   2       44.85       37.70     10.86 o 
  -5   6   2       20.85       22.36      6.79 o 
  -4   6   2       45.18       44.79      8.77 o 
  -3   6   2       35.29       33.84      7.36 o 
  -2   6   2      275.88      274.77     21.40 o 
  -1   6   2       92.94       76.90     10.10 o 
   0   6   2       10.86        6.22      5.21 o 
   1   6   2       32.13       30.97      7.45 o 
   2   6   2        7.04        4.80      5.17 o 
   3   6   2      376.83      371.55     27.89 o 
   4   6   2       45.55       35.84      8.60 o 
   5   6   2       69.87       60.69     11.69 o 
   6   6   2        0.20        0.00      5.52 o 
   7   6   2        0.03        3.42      6.59 o 
   8   6   2        0.17        0.00      6.65 o 
  -8   7   2       45.10       38.11     11.06 o 
  -7   7   2      293.12      302.06     25.31 o 
  -6   7   2      263.12      236.20     49.24 o 
  -5   7   2        1.36        0.00      7.93 o 
  -4   7   2      247.38      243.17     32.13 o 
  -3   7   2      704.72      683.02     35.13 o 
  -2   7   2      245.62      227.03     22.40 o 
  -1   7   2        5.02        0.62      7.92 o 
   0   7   2      412.22      394.63     27.45 o 
   1   7   2     1084.33      970.38     41.95 o 
   2   7   2      131.86      124.55     13.82 o 
   3   7   2      159.50      145.44     16.31 o 
   4   7   2      428.59      461.90     47.82 o 
   5   7   2      222.95      213.10     18.81 o 
   6   7   2       21.96       24.88      9.01 o 
   7   7   2       69.78       61.50     12.98 o 
  -6   8   2       80.57       91.71     33.47 o 
  -5   8   2      390.70      415.36     44.38 o 
  -4   8   2      490.91      538.47     78.32 o 
  -3   8   2        8.48        9.28      9.56 o 
  -2   8   2      535.00      499.33     33.28 o 
  -1   8   2      788.58      831.01     41.88 o 
   0   8   2      174.52      193.05     23.17 o 
   1   8   2        1.58        0.65      8.60 o 
   2   8   2      212.95      206.61     29.68 o 
   3   8   2      787.77      847.96    164.85 o 
   4   8   2      119.75      103.74     24.42 o 
   5   8   2      101.97       94.35     19.54 o 
  -3   9   2      153.01      187.64     25.52 o 
  -2   9   2       78.17       81.26     23.09 o 
  -1   9   2        4.33        0.00      9.67 o 
   0   9   2      227.54      250.96     28.21 o 
   1   9   2      239.16      256.98     28.60 o 
   2   9   2       16.75       18.79     16.93 o 
 -12   1   3      119.53      119.46     17.57 o 
 -11   1   3      430.19      413.00     25.30 o 
 -10   1   3      294.99      281.32     20.30 o 
  -9   1   3        0.11        0.00      5.75 o 
  -8   1   3     1385.99     1398.84     35.81 o 
  -7   1   3     3118.97     3117.85     48.70 o 
  -6   1   3      993.10      913.07     18.15 o 
  -5   1   3     1062.76     1086.94     22.81 o 
  -4   1   3     6711.52     6843.77    132.54 o 
  -3   1   3    10808.75    11226.22    344.98 o 
  -2   1   3      204.86      203.29     11.45 o 
  -1   1   3     3512.30     3906.97    184.08 o 
   0   1   3    24919.29    27870.51   1177.12 o 
   1   1   3     4567.30     4682.68    136.87 o 
   2   1   3      217.92      253.78     15.05 o 
   3   1   3     3939.26     3639.51     85.41 o 
   4   1   3     4732.58     4391.79    355.93 o 
   5   1   3     2376.56     2348.40    159.14 o 
   6   1   3      150.60      167.53     13.53 o 
   7   1   3     1576.84     1466.52     51.25 o 
   8   1   3      935.66      902.25     28.31 o 
   9   1   3       67.02       69.99     11.59 o 
  10   1   3       58.90       50.82     12.76 o 
  11   1   3      205.57      239.63     24.56 o 
 -12   2   3      279.57      299.59     24.66 o 
 -11   2   3        5.23        1.55      7.75 o 
 -10   2   3     1044.28     1089.82     36.79 o 
  -9   2   3     2537.13     2633.71     52.86 o 
  -8   2   3     1447.47     1481.07     36.96 o 
  -7   2   3      143.65      161.98     12.90 o 
  -6   2   3     6640.42     6396.44    200.76 o 
  -5   2   3    14218.21    14027.06    291.00 o 
  -4   2   3     2573.27     2523.62    132.63 o 
  -3   2   3     1807.29     1717.99     50.28 o 
  -2   2   3    23409.75    23412.40    523.64 o 
  -1   2   3    18937.81    20034.69    691.11 o 
   0   2   3     1575.39     1599.66     30.37 o 
   1   2   3     8676.89     9028.61    374.11 o 
   2   2   3    14832.75    14692.90    553.63 o 
   3   2   3     6922.47     6811.25    156.89 o 
   4   2   3       22.91       12.87      3.77 o 
   5   2   3     4435.05     4436.95    114.98 o 
   6   2   3     4211.31     4305.29     73.77 o 
   7   2   3     1006.98     1052.65     40.75 o 
   8   2   3      276.02      287.30     28.01 o 
   9   2   3      870.24      878.60     34.23 o 
  10   2   3      442.44      428.48     33.75 o 
 -11   3   3      378.06      389.70     25.15 o 
 -10   3   3      322.91      349.45     22.09 o 
  -9   3   3        4.11        2.21      5.68 o 
  -8   3   3     1460.38     1480.36     60.30 o 
  -7   3   3     1756.44     1785.24     71.96 o 
  -6   3   3      616.19      617.13     36.23 o 
  -5   3   3      507.38      475.44     33.06 o 
  -4   3   3     6625.08     6215.40    223.91 o 
  -3   3   3     5105.02     4874.12    146.01 o 
  -2   3   3      247.11      245.85     10.42 o 
  -1   3   3     1997.17     2057.82    104.22 o 
   0   3   3    10852.31    10509.83     87.77 o 
   1   3   3     7671.37     7598.36    374.61 o 
   2   3   3      423.72      357.53     48.97 o 
   3   3   3     8703.15     8891.10    294.83 o 
   4   3   3     3102.53     3246.78    113.06 o 
   5   3   3     1314.82     1271.11     34.88 o 
   6   3   3      103.60      106.95     15.51 o 
   7   3   3      637.31      598.93     33.75 o 
   8   3   3      883.26      902.97     41.64 o 
   9   3   3       96.55      100.54     26.59 o 
  10   3   3       56.19       55.42     17.82 o 
 -11   4   3       37.48       42.21     14.68 o 
 -10   4   3       15.34       13.97     10.46 o 
  -9   4   3        0.29        4.85      6.58 o 
  -8   4   3        1.06        7.69      6.00 o 
  -7   4   3        1.08        0.25      3.77 o 
  -6   4   3      170.13      114.61     45.06 o 
  -5   4   3        4.78        1.74      2.99 o 
  -4   4   3        6.92        6.93      3.69 o 
  -3   4   3        4.01        2.17      3.45 o 
  -2   4   3      263.23      186.61     90.12 o 
  -1   4   3      647.55      672.04     21.39 o 
   0   4   3       29.73       34.68      7.85 o 
   1   4   3       19.87       15.49      6.19 o 
   2   4   3      600.50      620.10     66.64 o 
   3   4   3       66.44       65.87     10.67 o 
   4   4   3       25.31       30.17      6.94 o 
   5   4   3      193.99      210.66     16.96 o 
   6   4   3       17.90       18.52      8.83 o 
   7   4   3       24.80       27.90     10.68 o 
   8   4   3        6.53        7.57      9.07 o 
   9   4   3        5.60        3.48      9.34 o 
 -10   5   3      115.88      137.94     23.88 o 
  -9   5   3       10.86        9.45      9.49 o 
  -8   5   3      532.43      549.43     31.29 o 
  -7   5   3      772.70      778.77     66.69 o 
  -6   5   3      252.72      244.87     15.94 o 
  -5   5   3      186.60      198.10     10.47 o 
  -4   5   3     1427.23     1386.36     41.70 o 
  -3   5   3     1564.94     1515.50     51.20 o 
  -2   5   3        9.69        5.41      4.10 o 
  -1   5   3      293.19      278.92     17.72 o 
   0   5   3     1461.77     1379.72     38.56 o 
   1   5   3     1518.66     1455.81     91.36 o 
   2   5   3       14.71       18.91      7.39 o 
   3   5   3     1633.27     1607.16    131.78 o 
   4   5   3      996.85     1083.46     47.79 o 
   5   5   3       14.38       25.50      7.64 o 
   6   5   3       67.44       57.83     13.61 o 
   7   5   3      293.80      332.79     26.91 o 
   8   5   3      196.08      226.13     25.57 o 
   9   5   3       24.91       37.21     14.62 o 
  -9   6   3      276.04      311.44     34.04 o 
  -8   6   3      388.20      428.43     29.38 o 
  -7   6   3        1.94        4.70      5.75 o 
  -6   6   3     1328.78     1311.94     78.77 o 
  -5   6   3     2036.61     2136.94     65.82 o 
  -4   6   3      640.47      616.57     30.84 o 
  -3   6   3      514.11      487.54     20.92 o 
  -2   6   3     5313.13     5074.56     64.95 o 
  -1   6   3     2614.75     2428.46     71.88 o 
   0   6   3       21.60       15.55      7.89 o 
   1   6   3      858.88      851.94     46.07 o 
   2   6   3     1995.46     2061.02    189.74 o 
   3   6   3     3000.71     2945.96    304.47 o 
   4   6   3       78.84       60.17     11.09 o 
   5   6   3     1521.87     1517.21     90.02 o 
   6   6   3      850.84      903.84     73.16 o 
   7   6   3      135.32      144.57     16.96 o 
   8   6   3       12.46        3.57     11.71 o 
  -8   7   3      308.20      341.12     89.99 o 
  -7   7   3      287.44      313.06     57.49 o 
  -6   7   3       63.31       65.16     15.71 o 
  -5   7   3       69.99       59.66     20.68 o 
  -4   7   3      671.02      673.47     35.45 o 
  -3   7   3      461.20      464.52     29.82 o 
  -2   7   3       94.23      107.16     17.09 o 
  -1   7   3      228.40      229.34     35.56 o 
   0   7   3     1168.50     1140.88    106.67 o 
   1   7   3      329.09      327.49     19.67 o 
   2   7   3       37.49       27.10     10.15 o 
   3   7   3      550.16      544.99     42.35 o 
   4   7   3      129.56      168.49     27.08 o 
   5   7   3      197.95      199.45     28.76 o 
   6   7   3       27.91       26.70      9.73 o 
  -6   8   3        4.75        8.26     10.25 o 
  -5   8   3        1.34        6.34     14.99 o 
  -4   8   3        7.50        8.54     10.19 o 
  -3   8   3        9.24        6.90     11.31 o 
  -2   8   3       12.64        8.26      9.93 o 
  -1   8   3        7.02        2.91      9.15 o 
   0   8   3       43.22       51.66     14.95 o 
   1   8   3       73.10       63.79     15.92 o 
   2   8   3       71.23       46.42     14.18 o 
   3   8   3        0.07        0.00      8.22 o 
   4   8   3        4.74        5.66     10.52 o 
   5   8   3        3.58        0.00      7.41 o 
  -2   9   3       16.36       11.72     12.25 o 
  -1   9   3       15.83       14.17     11.08 o 
   0   9   3      205.25      204.57     37.25 o 
   1   9   3      186.64      178.30     25.24 o 
 -12   0   4       64.64       50.87     15.45 o 
 -11   0   4      342.02      374.86     29.45 o 
 -10   0   4     2003.87     1918.61     59.21 o 
  -9   0   4     1388.75     1395.47     95.50 o 
  -8   0   4       35.19       38.99     10.53 o 
  -7   0   4     3118.90     3026.59    263.70 o 
  -6   0   4    13061.36    13895.21    978.45 o 
  -5   0   4     6756.43     6957.80    310.85 o 
  -4   0   4      243.83      240.68     11.10 o 
  -3   0   4    21191.42    20307.98    182.55 o 
  -2   0   4    31689.33    27169.57   1021.50 o 
  -1   0   4    11424.98    10627.44   1994.47 o 
   0   0   4     4071.73     3139.75    385.20 o 
   1   0   4    22437.93    18207.51   3308.31 o 
   2   0   4     9835.37     8684.27   1381.85 o 
   3   0   4     1546.06     1387.42    170.82 o 
   4   0   4     2684.29     2605.10    275.64 o 
   5   0   4     6427.76     6415.67    626.27 o 
   6   0   4     3061.16     2958.41    241.59 o 
   7   0   4       31.19       28.33     10.57 o 
   8   0   4     1548.25     1407.84    266.87 o 
   9   0   4      834.76      805.77    109.69 o 
  10   0   4      167.56      237.52     27.38 o 
 -12   1   4      217.03      223.25     21.61 o 
 -11   1   4      782.29      791.32     33.91 o 
 -10   1   4      114.73      105.31     14.06 o 
  -9   1   4      267.48      285.40     18.44 o 
  -8   1   4     2897.40     2823.67     50.14 o 
  -7   1   4     2054.67     2016.59     39.15 o 
  -6   1   4      231.66      257.33     10.46 o 
  -5   1   4     2966.62     2965.95     56.40 o 
  -4   1   4     8857.87     9653.77    397.49 o 
  -3   1   4     4435.19     4866.99    232.91 o 
  -2   1   4      529.85      544.56     10.60 o 
  -1   1   4    10577.38    11875.64    320.65 o 
   0   1   4    17341.10    19881.42   1012.71 o 
   1   1   4      606.84      585.24     31.27 o 
   2   1   4     1992.38     2029.93     85.76 o 
   3   1   4     8347.15     8305.46    179.96 o 
   4   1   4     3661.44     3544.69    133.59 o 
   5   1   4      576.49      574.75     37.25 o 
   6   1   4     1476.12     1447.89     98.65 o 
   7   1   4     1514.55     1403.79     91.31 o 
   8   1   4      490.92      531.54     27.81 o 
   9   1   4        0.01        3.08      6.80 o 
  10   1   4      166.64      175.91     19.92 o 
 -12   2   4       27.83       25.44     10.65 o 
 -11   2   4        0.14        4.39      7.70 o 
 -10   2   4       21.85       16.96      8.14 o 
  -9   2   4        2.78        4.70      6.35 o 
  -8   2   4       20.41       27.16      7.73 o 
  -7   2   4       41.47       37.66      7.49 o 
  -6   2   4       76.58       89.76      7.71 o 
  -5   2   4      131.59      130.55      8.82 o 
  -4   2   4       51.93       44.63      9.67 o 
  -3   2   4        0.29        4.96      3.37 o 
  -2   2   4       57.36       65.33      6.13 o 
  -1   2   4      547.63      601.82     22.50 o 
   0   2   4     1262.87     1629.07    153.99 o 
   1   2   4      441.10      501.08     15.69 o 
   2   2   4       15.08       14.34      3.21 o 
   3   2   4       34.08       40.71      4.99 o 
   4   2   4       44.96       42.93      5.65 o 
   5   2   4        3.44        2.79      3.62 o 
   6   2   4      219.77      207.31     14.89 o 
   7   2   4        0.00        0.00      5.47 o 
   8   2   4       14.91       22.19     11.29 o 
   9   2   4        0.10        0.00      9.41 o 
  10   2   4        4.82        0.00     10.21 o 
 -11   3   4      242.70      235.84     20.99 o 
 -10   3   4       28.63       18.20      8.80 o 
  -9   3   4      245.01      236.08     25.01 o 
  -8   3   4     1245.36     1245.21     45.38 o 
  -7   3   4      862.13      803.56     34.03 o 
  -6   3   4       86.40       79.78      7.84 o 
  -5   3   4     2209.99     2121.04     58.94 o 
  -4   3   4     3927.23     3567.55    120.18 o 
  -3   3   4     3108.43     3139.14     39.12 o 
  -2   3   4       47.89       49.09      5.77 o 
  -1   3   4     3832.85     4109.72    196.22 o 
   0   3   4     4981.33     4898.60    196.62 o 
   1   3   4      617.65      593.16     22.97 o 
   2   3   4      358.35      358.75     10.30 o 
   3   3   4     1086.81     1107.57     47.41 o 
   4   3   4     2132.12     2179.71     78.82 o 
   5   3   4      145.23      150.40     12.61 o 
   6   3   4      784.55      755.98     42.29 o 
   7   3   4      513.17      580.80     33.17 o 
   8   3   4      117.35      114.94     19.36 o 
   9   3   4        0.18        0.00      9.10 o 
  10   3   4       71.67       66.37     19.16 o 
 -11   4   4       99.28      114.39     20.66 o 
 -10   4   4      626.06      673.27     44.83 o 
  -9   4   4     1224.88     1245.74     94.14 o 
  -8   4   4      208.45      189.64     15.31 o 
  -7   4   4     1563.64     1621.37     76.84 o 
  -6   4   4     6168.76     5889.94    221.93 o 
  -5   4   4     2391.48     2341.51     81.22 o 
  -4   4   4      135.10      131.51     10.43 o 
  -3   4   4     6568.89     6713.33    178.11 o 
  -2   4   4    10820.78    11283.44    409.01 o 
  -1   4   4      928.92      958.94     60.54 o 
   0   4   4      822.54      809.81     28.52 o 
   1   4   4     6799.04     6796.22    450.59 o 
   2   4   4     9905.62    10139.49    731.83 o 
   3   4   4      995.76     1014.36     54.41 o 
   4   4   4     2543.31     2604.41    147.03 o 
   5   4   4     4266.82     4482.62    226.37 o 
   6   4   4      801.31      896.13     55.22 o 
   7   4   4       38.73       27.82     11.09 o 
   8   4   4      387.09      419.07     31.23 o 
   9   4   4      541.66      601.41     39.05 o 
 -10   5   4       23.84       25.75     11.91 o 
  -9   5   4      153.35      169.35     20.78 o 
  -8   5   4     1107.41     1192.47     82.10 o 
  -7   5   4      390.60      340.45     75.43 o 
  -6   5   4        0.11        0.10      3.94 o 
  -5   5   4      758.25      744.90     22.11 o 
  -4   5   4     2864.57     2661.29    182.84 o 
  -3   5   4      869.50      580.81    257.73 o 
  -2   5   4       42.88       45.72     10.03 o 
  -1   5   4     1547.19     1497.37     41.38 o 
   0   5   4     4709.02     4527.60    166.32 o 
   1   5   4      370.40      344.37     21.21 o 
   2   5   4      616.90      602.64     32.17 o 
   3   5   4     2661.78     2679.27    339.27 o 
   4   5   4      117.40      151.87     17.07 o 
   5   5   4      148.07      145.32     14.82 o 
   6   5   4      129.67      146.96     20.19 o 
   7   5   4      594.19      611.07     65.78 o 
   8   5   4      205.93      224.99     26.14 o 
  -9   6   4        1.75        5.17      8.85 o 
  -8   6   4       32.64       32.82     11.67 o 
  -7   6   4        5.29        5.28      6.11 o 
  -6   6   4        7.35        9.99      6.96 o 
  -5   6   4        4.29        2.32      7.83 o 
  -4   6   4       14.18       16.35      9.02 o 
  -3   6   4        1.77        3.41      5.42 o 
  -2   6   4       66.63       56.40     15.71 o 
  -1   6   4        1.95        0.19      6.59 o 
   0   6   4       11.83       13.04      7.75 o 
   1   6   4      104.07      101.22     16.10 o 
   2   6   4       44.28       38.72     11.67 o 
   3   6   4        2.71        0.00      6.22 o 
   4   6   4       19.67       20.19      7.89 o 
   5   6   4       47.23       48.77     13.48 o 
   6   6   4        0.87        8.34      8.93 o 
   7   6   4        0.08        2.98      9.05 o 
  -8   7   4      165.58      167.51     22.61 o 
  -7   7   4       61.53       60.90     15.46 o 
  -6   7   4        5.51        7.15      8.34 o 
  -5   7   4       76.66       77.43     15.85 o 
  -4   7   4      453.04      451.24     29.83 o 
  -3   7   4      213.48      213.69     22.44 o 
  -2   7   4        2.33        0.00      7.11 o 
  -1   7   4      222.68      236.54     23.35 o 
   0   7   4      858.80      815.61     30.28 o 
   1   7   4      160.90      151.49     18.47 o 
   2   7   4      249.77      277.97     23.02 o 
   3   7   4      175.39      163.90     33.03 o 
   4   7   4       49.05       69.12     16.04 o 
   5   7   4       25.94       24.81     12.62 o 
   6   7   4        0.92        3.66      7.94 o 
  -6   8   4      562.22      614.68    101.48 o 
  -5   8   4      314.96      294.03     39.77 o 
  -4   8   4       12.56       20.02     11.91 o 
  -3   8   4      504.09      569.03     36.23 o 
  -2   8   4      981.60      984.44     51.05 o 
  -1   8   4      132.38      146.09     21.09 o 
   0   8   4      142.62      146.48     21.11 o 
   1   8   4      544.41      594.58     83.76 o 
   2   8   4      542.21      567.72    121.51 o 
   3   8   4      136.43      141.26     37.43 o 
   4   8   4      133.44      138.05     15.67 o 
  -2   9   4        9.42        5.65     11.06 o 
  -1   9   4      125.96      145.37     23.52 o 
   0   9   4      139.63      128.90     22.66 o 
 -12   1   5      329.65      311.43     24.50 o 
 -11   1   5      467.49      443.83     25.95 o 
 -10   1   5       94.11       85.01     13.27 o 
  -9   1   5     1342.72     1300.49     37.04 o 
  -8   1   5     2697.47     2612.89     48.29 o 
  -7   1   5      358.15      379.86     17.92 o 
  -6   1   5      246.26      255.40     15.70 o 
  -5   1   5     7201.07     8043.93    310.47 o 
  -4   1   5     7401.07     7875.80    311.44 o 
  -3   1   5      594.46      638.76     20.89 o 
  -2   1   5     3261.54     3260.74     94.99 o 
  -1   1   5    14526.97    16444.03    320.96 o 
   0   1   5     5842.36     5612.90    361.96 o 
   1   1   5        5.68        5.37      2.42 o 
   2   1   5     4309.80     4282.80    196.87 o 
   3   1   5     7454.80     7465.09    161.77 o 
   4   1   5     1133.75     1104.74     37.17 o 
   5   1   5      205.64      207.70     15.18 o 
   6   1   5     2062.65     2095.92    112.93 o 
   7   1   5      529.78      556.98     43.79 o 
   8   1   5      155.19      156.64     14.67 o 
   9   1   5       29.16       26.10      9.03 o 
  10   1   5      299.23      313.35     31.83 o 
 -12   2   5       37.73       37.05     11.75 o 
 -11   2   5      349.97      365.39     23.59 o 
 -10   2   5      903.81      907.13     33.49 o 
  -9   2   5      972.34      987.18     32.66 o 
  -8   2   5      260.79      260.60     16.29 o 
  -7   2   5     5609.14     5754.45    213.14 o 
  -6   2   5     7046.31     7011.56    229.19 o 
  -5   2   5        3.37        2.56      2.95 o 
  -4   2   5     2278.52     2241.48     47.75 o 
  -3   2   5    16243.21    15693.72    602.43 o 
  -2   2   5     8840.64     9331.68    102.14 o 
  -1   2   5        9.99       23.69      4.43 o 
   0   2   5     4892.57     5413.75    245.62 o 
   1   2   5    15072.60    15024.47    694.81 o 
   2   2   5     6853.43     6867.08    182.84 o 
   3   2   5      455.03      457.95     30.51 o 
   4   2   5     6742.53     6307.84    319.42 o 
   5   2   5     2951.93     2980.56     63.08 o 
   6   2   5      236.61      258.44     16.74 o 
   7   2   5       57.57       63.49     14.56 o 
   8   2   5     1344.52     1328.44     51.89 o 
   9   2   5      417.02      422.24     32.43 o 
  10   2   5        8.36        4.38     12.85 o 
 -11   3   5      347.39      347.02     23.77 o 
 -10   3   5      159.66      167.32     18.54 o 
  -9   3   5      995.29     1011.55     61.36 o 
  -8   3   5     1979.84     1961.29    115.39 o 
  -7   3   5      425.08      446.90     17.46 o 
  -6   3   5      311.66      293.03     39.12 o 
  -5   3   5     4813.59     4678.38    139.03 o 
  -4   3   5     6166.34     6144.03    183.11 o 
  -3   3   5      240.42      241.39     12.11 o 
  -2   3   5     3132.77     3400.03     81.98 o 
  -1   3   5     8869.60     9345.58    208.49 o 
   0   3   5     5466.17     5556.04    256.60 o 
   1   3   5     1456.01     1755.07    139.27 o 
   2   3   5     2627.83     2629.14    142.49 o 
   3   3   5     3020.41     3022.84    215.50 o 
   4   3   5      811.57      831.77     25.46 o 
   5   3   5        1.27        4.01      6.02 o 
   6   3   5     2224.18     2277.42    130.88 o 
   7   3   5     1091.22     1122.33     47.52 o 
   8   3   5        3.97        0.00     18.34 o 
   9   3   5      115.01       75.76     19.46 o 
 -11   4   5        8.44        5.63      8.36 o 
 -10   4   5        0.05        1.46      7.21 o 
  -9   4   5       24.73       21.03      8.60 o 
  -8   4   5       52.89       63.21     10.33 o 
  -7   4   5       87.11       55.99     17.21 o 
  -6   4   5        2.29        1.18      4.08 o 
  -5   4   5        2.66        0.00      3.49 o 
  -4   4   5      160.39      168.85     11.94 o 
  -3   4   5        5.30        3.37      4.10 o 
  -2   4   5       80.15       98.61      8.77 o 
  -1   4   5        0.64        3.40      3.47 o 
   0   4   5       59.11       59.60     10.78 o 
   1   4   5       19.47       24.44      7.79 o 
   2   4   5        2.06        4.13      6.32 o 
   3   4   5       51.07       48.71      8.49 o 
   4   4   5       88.20       93.41     11.40 o 
   5   4   5      123.63      118.96     14.44 o 
   6   4   5        2.14        0.00      6.52 o 
   7   4   5        0.86        0.00      7.41 o 
   8   4   5        2.23        0.00      9.73 o 
   9   4   5        3.49        0.66     11.71 o 
 -10   5   5       13.00       17.79     10.59 o 
  -9   5   5      260.70      276.76     24.21 o 
  -8   5   5      235.99      256.22     19.46 o 
  -7   5   5      121.74      117.25     11.08 o 
  -6   5   5        3.74        1.79      4.58 o 
  -5   5   5     1429.10     1418.25     29.51 o 
  -4   5   5     1914.02     1904.16     53.44 o 
  -3   5   5      203.22      233.96     18.51 o 
  -2   5   5      556.62      574.83     27.19 o 
  -1   5   5     3399.27     3484.05    110.85 o 
   0   5   5     1791.63     1758.02     81.92 o 
   1   5   5       27.94       38.37      9.67 o 
   2   5   5      494.54      495.95     42.08 o 
   3   5   5      403.78      418.51     37.17 o 
   4   5   5     1179.18     1304.77    102.84 o 
   5   5   5       36.75       40.02      9.83 o 
   6   5   5      613.61      659.83     44.63 o 
   7   5   5      266.17      261.52     26.92 o 
   8   5   5        0.59        0.00      8.45 o 
  -9   6   5      175.56      159.74     21.49 o 
  -8   6   5       82.32       99.18     13.97 o 
  -7   6   5      980.58     1032.99     45.52 o 
  -6   6   5     1569.32     1611.22    149.82 o 
  -5   6   5      144.73      164.48     20.53 o 
  -4   6   5      766.86      765.22     34.86 o 
  -3   6   5     2197.29     2151.01     54.93 o 
  -2   6   5     1613.73     1547.73     46.75 o 
  -1   6   5        9.85        9.96      7.62 o 
   0   6   5     1503.73     1513.50     97.55 o 
   1   6   5     2175.51     2299.59    207.61 o 
   2   6   5      756.84      754.91     94.82 o 
   3   6   5      241.18      239.97     21.72 o 
   4   6   5     1275.11     1421.81    116.57 o 
   5   6   5      940.04      918.56     69.13 o 
   6   6   5       24.27       27.30     12.06 o 
   7   6   5       95.75       86.12     19.32 o 
  -8   7   5      274.60      370.36     57.39 o 
  -7   7   5       12.18       18.25     10.74 o 
  -6   7   5      178.27      178.17     31.45 o 
  -5   7   5      455.61      505.91     31.88 o 
  -4   7   5      498.61      523.64     31.97 o 
  -3   7   5       26.73       21.29     10.76 o 
  -2   7   5      395.04      410.25     35.81 o 
  -1   7   5      737.19      749.07     65.38 o 
   0   7   5      776.63      753.56     54.47 o 
   1   7   5        2.73        0.00      7.24 o 
   2   7   5      395.19      438.11     29.21 o 
   3   7   5      753.31      749.60     74.25 o 
   4   7   5       13.40        9.00      7.32 o 
   5   7   5        0.48        0.00      8.43 o 
   6   7   5       41.58       50.26     15.44 o 
  -6   8   5       14.92       26.26     14.95 o 
  -5   8   5        0.93        0.00     11.89 o 
  -4   8   5        8.65        9.02     10.47 o 
  -3   8   5       16.95        9.74     10.77 o 
  -2   8   5        2.93        9.49     10.07 o 
  -1   8   5       16.87       15.76     10.83 o 
   0   8   5       22.45       23.77     12.26 o 
   1   8   5        8.43       13.12     10.97 o 
   2   8   5        9.09        9.14      7.89 o 
   3   8   5        0.98        0.00      6.76 o 
   4   8   5        9.11        0.12      7.06 o 
 -12   0   6      147.80      170.39     35.74 o 
 -11   0   6      346.48      360.23     33.54 o 
 -10   0   6     1611.75     1649.89    140.89 o 
  -9   0   6     1316.85     1285.55     64.41 o 
  -8   0   6     3616.52     3559.94     87.57 o 
  -7   0   6     7819.74     7888.66     94.79 o 
  -6   0   6     2335.75     2547.11    178.89 o 
  -5   0   6     1348.75     1607.97     76.37 o 
  -4   0   6     1394.95     1255.65    104.72 o 
  -3   0   6    19674.60    20246.57    863.35 o 
  -2   0   6     5270.40     5450.67    137.97 o 
  -1   0   6     2745.35     3106.01    414.31 o 
   0   0   6    10665.76    10232.49    894.09 o 
   1   0   6    23944.26    22824.80    822.13 o 
   2   0   6     2019.97     2118.44     55.20 o 
   3   0   6     6673.10     7011.16    335.81 o 
   4   0   6     6359.91     6209.65    477.94 o 
   5   0   6     1230.54     1242.55     93.18 o 
   6   0   6       68.24       85.35     10.61 o 
   7   0   6      201.87      165.18     32.89 o 
   8   0   6     2022.35     1760.59    428.90 o 
   9   0   6      162.91      170.24     24.08 o 
 -12   1   6      204.94      186.35     24.00 o 
 -11   1   6       29.86       15.03     10.72 o 
 -10   1   6     1377.40     1278.08     39.40 o 
  -9   1   6     1541.72     1486.15     39.57 o 
  -8   1   6      908.72      902.88     28.98 o 
  -7   1   6       92.87       94.78     10.62 o 
  -6   1   6     3291.85     3629.33    173.43 o 
  -5   1   6    10420.55    11410.44    470.18 o 
  -4   1   6     3452.44     3790.91    148.59 o 
  -3   1   6     2639.88     2693.78    176.06 o 
  -2   1   6     9279.36     9566.09    160.92 o 
  -1   1   6    10586.75    11383.32    608.43 o 
   0   1   6      330.44      266.49     22.01 o 
   1   1   6     4682.47     4980.23    234.89 o 
   2   1   6     3625.07     3479.13    157.08 o 
   3   1   6     2679.00     2582.08     90.63 o 
   4   1   6        0.70        0.00      2.56 o 
   5   1   6     1319.34     1195.33    116.47 o 
   6   1   6     2574.91     2666.54    102.54 o 
   7   1   6      139.31      148.04     13.68 o 
   8   1   6       90.65       65.89     11.39 o 
   9   1   6      197.11      185.65     25.04 o 
 -12   2   6        1.14        0.00      7.81 o 
 -11   2   6       67.12       73.47     13.75 o 
 -10   2   6       15.40       14.15      8.05 o 
  -9   2   6       51.78       56.54     10.49 o 
  -8   2   6      123.90      122.58     12.88 o 
  -7   2   6      213.14      217.14     16.67 o 
  -6   2   6      235.70      263.14     15.47 o 
  -5   2   6       24.45       17.88     11.71 o 
  -4   2   6      293.46      327.64     11.32 o 
  -3   2   6       46.70       50.91      4.99 o 
  -2   2   6      218.94      276.28     12.40 o 
  -1   2   6        6.02       11.59      3.55 o 
   0   2   6      411.14      484.81     19.40 o 
   1   2   6       63.60       73.42      9.48 o 
   2   2   6        3.23        4.17      3.25 o 
   3   2   6      144.71      143.84     13.66 o 
   4   2   6       13.48        8.44      4.52 o 
   5   2   6      246.95      251.35     12.93 o 
   6   2   6        5.29       16.56      9.84 o 
   7   2   6       10.74        0.00      9.39 o 
   8   2   6       10.13       17.63     12.72 o 
   9   2   6        0.00        0.00      9.87 o 
 -11   3   6       85.60       84.33     14.59 o 
 -10   3   6      585.00      594.07     27.86 o 
  -9   3   6      651.15      672.03     43.47 o 
  -8   3   6      272.84      281.88     23.00 o 
  -7   3   6       47.41       53.99      7.63 o 
  -6   3   6      499.81      483.26     25.11 o 
  -5   3   6     5345.48     5476.05    145.18 o 
  -4   3   6     1806.58     1777.92     58.00 o 
  -3   3   6     1385.24     1569.26     30.15 o 
  -2   3   6     4246.06     4340.14    105.02 o 
  -1   3   6     6663.48     7838.21    481.16 o 
   0   3   6      178.32      175.27      9.01 o 
   1   3   6     2348.79     2690.21    177.20 o 
   2   3   6     2324.26     2248.35    157.04 o 
   3   3   6     2000.22     1974.90     98.05 o 
   4   3   6      400.99      380.63     31.19 o 
   5   3   6      584.80      561.89     25.98 o 
   6   3   6     1994.93     1995.48     58.72 o 
   7   3   6      122.95      129.05     19.81 o 
   8   3   6       23.28       11.42     11.62 o 
   9   3   6       52.26       42.11     16.72 o 
 -11   4   6      558.50      597.45     30.22 o 
 -10   4   6      419.96      485.03     25.97 o 
  -9   4   6       61.55       69.01     12.15 o 
  -8   4   6     1150.85     1233.82     40.96 o 
  -7   4   6     3151.63     3043.07    213.22 o 
  -6   4   6     2182.12     2190.78     66.11 o 
  -5   4   6      254.13      248.07     12.40 o 
  -4   4   6     3877.96     4102.39    146.31 o 
  -3   4   6     6780.59     7185.10    247.76 o 
  -2   4   6     1695.12     1793.93     49.72 o 
  -1   4   6      738.98      757.91     35.56 o 
   0   4   6     5053.42     4999.48    299.07 o 
   1   4   6     4782.83     4967.98    454.55 o 
   2   4   6      271.40      271.00     45.03 o 
   3   4   6     1809.59     1912.30    120.61 o 
   4   4   6     2373.17     2455.62     96.68 o 
   5   4   6      668.77      674.23     30.65 o 
   6   4   6        3.18        1.44     15.38 o 
   7   4   6      305.36      308.92     28.41 o 
   8   4   6      611.28      707.38     41.77 o 
 -10   5   6      125.09      155.57     30.58 o 
  -9   5   6      479.23      544.22     31.87 o 
  -8   5   6      540.17      618.61     44.94 o 
  -7   5   6       53.30       57.72      8.75 o 
  -6   5   6     1330.00     1366.39     54.34 o 
  -5   5   6     1518.50     1533.14     30.94 o 
  -4   5   6      381.23      395.77     24.57 o 
  -3   5   6      249.14      290.10     21.94 o 
  -2   5   6     2960.93     2914.69     85.67 o 
  -1   5   6     1984.65     1912.45    105.05 o 
   0   5   6      273.78      246.43     35.16 o 
   1   5   6      831.58      895.44     95.18 o 
   2   5   6     1980.53     2066.50    212.65 o 
   3   5   6     1329.07     1418.15     87.28 o 
   4   5   6        4.83        6.77      6.40 o 
   5   5   6      420.99      425.20     30.73 o 
   6   5   6      475.25      498.11     38.19 o 
   7   5   6      142.03      139.53     21.59 o 
  -9   6   6       14.92       21.72     10.65 o 
  -8   6   6       13.70       15.48      9.54 o 
  -7   6   6        1.53        6.77      7.89 o 
  -6   6   6       17.65       18.98      9.42 o 
  -5   6   6        8.67        8.60      8.26 o 
  -4   6   6       68.21       47.47     11.92 o 
  -3   6   6       12.71       14.75      9.23 o 
  -2   6   6        3.41        2.06      6.97 o 
  -1   6   6       36.85       27.55     10.38 o 
   0   6   6       34.64       38.65     11.59 o 
   1   6   6        7.07        0.65      7.39 o 
   2   6   6        2.12        2.08      7.69 o 
   3   6   6        1.75        0.00      5.66 o 
   4   6   6       11.94        4.91      7.50 o 
   5   6   6       64.43       73.58     24.21 o 
   6   6   6       49.19       42.79     14.67 o 
  -8   7   6       66.53       54.84     15.47 o 
  -7   7   6       19.49       20.73     11.08 o 
  -6   7   6      145.54      199.56     30.91 o 
  -5   7   6      482.66      468.54     31.55 o 
  -4   7   6      174.86      175.30     21.15 o 
  -3   7   6       22.90       24.28     10.19 o 
  -2   7   6      488.34      493.48     30.16 o 
  -1   7   6      515.41      542.08     46.83 o 
   0   7   6       48.79       37.99     12.59 o 
   1   7   6       77.74       95.27     19.09 o 
   2   7   6      306.37      316.95     31.56 o 
   3   7   6      245.18      254.99     26.77 o 
   4   7   6       66.50       67.75     13.53 o 
   5   7   6      160.09      137.37     22.86 o 
  -5   8   6       13.60        9.37     15.92 o 
  -4   8   6      425.73      472.73     33.85 o 
  -3   8   6      501.13      502.78     34.80 o 
  -2   8   6      107.78      116.97     20.35 o 
  -1   8   6       76.79       83.86     26.87 o 
   0   8   6      484.61      582.87     53.68 o 
   1   8   6      273.45      301.54     41.25 o 
   2   8   6       32.16       16.16     13.40 o 
   3   8   6      119.94      114.26     20.40 o 
 -12   1   7      138.02      119.06     17.13 o 
 -11   1   7      102.67       95.72     14.51 o 
 -10   1   7     1519.59     1434.73     41.85 o 
  -9   1   7       96.60       92.75     12.57 o 
  -8   1   7      102.95      101.61     12.62 o 
  -7   1   7        3.91        0.44      4.49 o 
  -6   1   7     5320.54     5417.04    179.78 o 
  -5   1   7     7819.67     8230.98    139.20 o 
  -4   1   7      218.11      251.38      8.63 o 
  -3   1   7     9855.55    10627.11    241.89 o 
  -2   1   7     2861.24     2640.87    117.69 o 
  -1   1   7     2361.54     2459.06    165.66 o 
   0   1   7      466.90      492.27     25.68 o 
   1   1   7     4464.49     4595.83    182.58 o 
   2   1   7      700.66      541.42     25.10 o 
   3   1   7     1784.01     1748.19     56.07 o 
   4   1   7        9.28        8.74      3.66 o 
   5   1   7     2909.51     2959.33    107.63 o 
   6   1   7     1431.19     1456.95     59.40 o 
   7   1   7      181.26      177.60     17.36 o 
   8   1   7      215.81      183.97     24.78 o 
   9   1   7       12.20       29.20     14.98 o 
 -12   2   7      430.77      401.29     26.14 o 
 -11   2   7      940.41      851.45     39.11 o 
 -10   2   7      618.12      591.26     30.71 o 
  -9   2   7       44.28       31.25      8.57 o 
  -8   2   7     7088.46     6585.96    331.20 o 
  -7   2   7     3868.53     4019.38    171.21 o 
  -6   2   7      335.13      370.05     16.93 o 
  -5   2   7     3070.66     3238.51     96.30 o 
  -4   2   7     7439.72     7470.53    249.43 o 
  -3   2   7    11962.44    12102.76    468.79 o 
  -2   2   7       83.22       85.59      7.24 o 
  -1   2   7     9252.32    10842.36    330.60 o 
   0   2   7    12963.56    13757.22    360.20 o 
   1   2   7     6079.46     5827.32    454.82 o 
   2   2   7      922.04      943.14     57.36 o 
   3   2   7     7829.94     7650.66    287.56 o 
   4   2   7     2712.69     2556.04    143.41 o 
   5   2   7      456.23      434.60     20.52 o 
   6   2   7      146.95      139.55     18.95 o 
   7   2   7      991.01      921.49     43.07 o 
   8   2   7     1157.84     1173.09     51.63 o 
   9   2   7        0.77        7.50     12.98 o 
 -11   3   7        6.07        2.53      7.40 o 
 -10   3   7      631.24      617.82     28.22 o 
  -9   3   7      779.71      852.53     41.00 o 
  -8   3   7       55.26       58.53     10.09 o 
  -7   3   7     1537.85     1639.30     31.14 o 
  -6   3   7     2741.36     2856.70     76.89 o 
  -5   3   7     1167.29     1154.77     30.11 o 
  -4   3   7       10.45        9.45      3.93 o 
  -3   3   7     2606.03     2696.16     41.45 o 
  -2   3   7     5837.87     6249.14    101.65 o 
  -1   3   7     1824.69     2050.95    164.05 o 
   0   3   7      288.82      275.08     26.33 o 
   1   3   7     2779.73     2860.41    255.81 o 
   2   3   7     3096.24     2909.29    150.53 o 
   3   3   7      337.23      318.15     17.15 o 
   4   3   7      884.69      838.81     27.92 o 
   5   3   7      669.65      635.26     25.61 o 
   6   3   7      270.37      289.70     25.18 o 
   7   3   7       21.95       12.26     14.99 o 
   8   3   7       71.62       62.03     17.54 o 
 -11   4   7       35.71       40.91     11.81 o 
 -10   4   7       10.07        6.61      7.42 o 
  -9   4   7       10.20       11.31      7.07 o 
  -8   4   7       22.78       19.40      7.51 o 
  -7   4   7        9.44        6.18      5.19 o 
  -6   4   7      208.47      211.64     12.37 o 
  -5   4   7       64.74       58.90      8.35 o 
  -4   4   7       55.98       53.06     10.32 o 
  -3   4   7        4.10        6.20      5.13 o 
  -2   4   7      115.55      119.24     20.82 o 
  -1   4   7        3.28        0.00      5.14 o 
   0   4   7       47.30       62.03     12.12 o 
   1   4   7       45.44       51.04     13.40 o 
   2   4   7        0.80        0.00      4.88 o 
   3   4   7        0.47        4.47      5.97 o 
   4   4   7      155.78      149.43     19.54 o 
   5   4   7       29.59       30.72      9.39 o 
   6   4   7      103.16       70.99     16.73 o 
   7   4   7        3.85        3.61     10.52 o 
   8   4   7        5.08        0.00     12.02 o 
 -10   5   7      250.48      268.82     21.14 o 
  -9   5   7      337.84      352.88     22.01 o 
  -8   5   7       93.76       97.24     13.07 o 
  -7   5   7        2.43        1.66      5.05 o 
  -6   5   7      838.67      870.28     47.59 o 
  -5   5   7     1180.55     1180.17     32.85 o 
  -4   5   7       52.95       53.84     12.09 o 
  -3   5   7      639.82      669.95     31.87 o 
  -2   5   7     1337.62     1337.42     44.10 o 
  -1   5   7      713.96      758.86     48.56 o 
   0   5   7       37.94       42.02     11.36 o 
   1   5   7      783.90      895.57     74.61 o 
   2   5   7     1026.25     1070.40    123.42 o 
   3   5   7      349.65      373.05     30.95 o 
   4   5   7       97.19       96.52     13.75 o 
   5   5   7      655.11      657.58     37.31 o 
   6   5   7      224.39      242.07     26.18 o 
   7   5   7        2.26        5.42     11.00 o 
  -9   6   7       77.82      124.43     26.51 o 
  -8   6   7      858.68      988.88     96.00 o 
  -7   6   7      845.86      843.79     31.59 o 
  -6   6   7       17.48        8.30      6.52 o 
  -5   6   7      854.80      895.71     39.28 o 
  -4   6   7     2130.86     2185.21     59.63 o 
  -3   6   7     1415.32     1329.42     70.03 o 
  -2   6   7        5.03        5.37      8.27 o 
  -1   6   7     1210.30     1259.33     62.32 o 
   0   6   7     2241.14     2299.66    132.39 o 
   1   6   7      650.83      644.22     36.28 o 
   2   6   7       70.28       74.22     18.55 o 
   3   6   7      846.74      875.49     52.60 o 
   4   6   7      598.53      632.02     70.02 o 
   5   6   7       56.35       56.02     15.97 o 
   6   6   7       71.97       71.96     18.10 o 
  -7   7   7      123.67      153.36     20.81 o 
  -6   7   7      359.79      419.94     35.92 o 
  -5   7   7      244.23      238.87     24.68 o 
  -4   7   7        4.18        0.00      7.49 o 
  -3   7   7      269.48      246.33     23.45 o 
  -2   7   7      738.25      745.19     37.67 o 
  -1   7   7      223.44      217.14     22.80 o 
   0   7   7       53.98       49.06     14.02 o 
   1   7   7      526.16      529.48     62.43 o 
   2   7   7      474.26      502.17     76.05 o 
   3   7   7       40.09       28.02     10.83 o 
   4   7   7       71.99       78.43     14.72 o 
  -5   8   7       45.99       46.54     21.11 o 
  -4   8   7       26.76       28.40     13.48 o 
  -3   8   7        0.22        0.00      9.96 o 
  -2   8   7       17.45       26.30     18.66 o 
  -1   8   7       13.07       10.09     15.71 o 
   0   8   7        0.68        0.00      9.27 o 
   1   8   7        3.33        0.00      9.19 o 
   2   8   7        0.13        0.00      8.09 o 
 -12   0   8      742.83      598.65     56.56 o 
 -11   0   8      755.16      716.73     57.28 o 
 -10   0   8       16.12       19.16     14.55 o 
  -9   0   8     1613.64     1582.61     75.58 o 
  -8   0   8     9087.54     8386.31    162.32 o 
  -7   0   8      910.89      900.10     51.44 o 
  -6   0   8      474.20      494.69     67.29 o 
  -5   0   8     8610.30     9230.83   1009.57 o 
  -4   0   8    11353.32    12140.91    656.79 o 
  -3   0   8     4339.33     4958.39    373.39 o 
  -2   0   8     3130.28     3355.37     54.73 o 
  -1   0   8    16429.14    17204.19   1888.12 o 
   0   0   8     8615.38     8279.61    683.06 o 
   1   0   8       28.99       31.93      5.81 o 
   2   0   8     6218.28     6617.73     94.60 o 
   3   0   8     7910.33     8149.06    230.46 o 
   4   0   8      599.87      611.31     28.56 o 
   5   0   8        8.65        5.35      6.24 o 
   6   0   8     1201.71     1191.41     75.77 o 
   7   0   8     1494.71     1505.49    228.93 o 
   8   0   8      422.76      468.20     75.43 o 
   9   0   8      221.55      194.89     27.45 o 
 -12   1   8        0.74        0.00      7.63 o 
 -11   1   8      168.23      145.25     17.16 o 
 -10   1   8      859.55      825.00     31.97 o 
  -9   1   8      168.80      158.81     15.53 o 
  -8   1   8        0.28        4.39      5.96 o 
  -7   1   8     1232.01     1153.55     41.15 o 
  -6   1   8     4429.65     4045.19     87.35 o 
  -5   1   8      328.55      228.71     44.60 o 
  -4   1   8     1590.44     1502.13     99.53 o 
  -3   1   8     6241.90     5673.89    386.39 o 
  -2   1   8     2652.45     2511.42    104.05 o 
  -1   1   8      522.00      492.39     36.23 o 
   0   1   8     1674.21     1554.75     40.85 o 
   1   1   8     4518.64     4636.44     70.84 o 
   2   1   8     1921.15     1920.66     70.37 o 
   3   1   8      199.81      140.81     39.89 o 
   4   1   8     1162.14     1194.66     28.71 o 
   5   1   8     1333.28     1397.00     27.45 o 
   6   1   8      137.50      135.75     13.14 o 
   7   1   8       44.45       42.18     14.92 o 
   8   1   8       93.15       76.29     19.08 o 
 -12   2   8        3.60        5.11     11.53 o 
 -11   2   8        8.36        4.41      7.91 o 
 -10   2   8        2.16        5.63      6.95 o 
  -9   2   8       49.35       37.24      9.44 o 
  -8   2   8       27.64       23.66      7.87 o 
  -7   2   8       15.40       15.24      5.36 o 
  -6   2   8       37.58       38.88      5.92 o 
  -5   2   8      153.60      164.73      8.43 o 
  -4   2   8       26.73       30.13      4.16 o 
  -3   2   8       96.15       92.47      6.65 o 
  -2   2   8       54.11       56.89      6.84 o 
  -1   2   8       29.93       40.63      6.38 o 
   0   2   8        0.01        0.47      2.61 o 
   1   2   8       14.01       23.02      4.45 o 
   2   2   8       10.78        7.45      3.69 o 
   3   2   8        2.62        1.66      4.62 o 
   4   2   8       41.79       34.34      8.29 o 
   5   2   8       13.25       12.40      7.52 o 
   6   2   8      101.82       97.19     32.60 o 
   7   2   8        0.01        6.11     10.43 o 
   8   2   8        6.22        4.80     12.27 o 
 -11   3   8      203.12      183.75     24.75 o 
 -10   3   8      689.33      631.13     32.06 o 
  -9   3   8      292.82      322.12     19.78 o 
  -8   3   8       40.02       43.58      9.20 o 
  -7   3   8      494.38      470.87     27.24 o 
  -6   3   8     5050.43     5293.65    130.81 o 
  -5   3   8     1058.10     1089.39     36.73 o 
  -4   3   8      616.39      613.19     27.34 o 
  -3   3   8     2582.64     2842.61     44.71 o 
  -2   3   8     1867.84     1977.67     56.37 o 
  -1   3   8      613.17      679.73     56.40 o 
   0   3   8      373.74      380.26     23.35 o 
   1   3   8     2559.49     2182.11    361.31 o 
   2   3   8     1141.19     1061.26     29.85 o 
   3   3   8      142.39      133.05     14.58 o 
   4   3   8      931.89      911.96     55.30 o 
   5   3   8     1396.27     1390.41     38.44 o 
   6   3   8       44.08       52.47     14.86 o 
   7   3   8       69.38       59.27     16.65 o 
   8   3   8       51.23       56.24     17.91 o 
 -11   4   8      303.05      266.48     28.73 o 
 -10   4   8        0.06        0.09      9.19 o 
  -9   4   8      841.46      824.14     40.55 o 
  -8   4   8     2824.91     3034.26    179.08 o 
  -7   4   8      168.09      196.39     13.00 o 
  -6   4   8      469.32      486.67     24.53 o 
  -5   4   8     2974.77     3043.43    145.88 o 
  -4   4   8     3814.49     3888.50     81.55 o 
  -3   4   8     1027.66     1126.42     39.93 o 
  -2   4   8     2212.36     2302.13    188.15 o 
  -1   4   8     6559.11     6707.27    660.14 o 
   0   4   8     3227.05     3361.31    235.13 o 
   1   4   8       55.92       38.79     10.48 o 
   2   4   8     2132.26     2112.10    177.50 o 
   3   4   8     2560.39     2540.86    133.21 o 
   4   4   8      574.03      531.13     40.59 o 
   5   4   8        0.09        4.63      7.74 o 
   6   4   8      577.50      513.86     34.41 o 
   7   4   8      530.75      520.64     37.13 o 
 -10   5   8      398.47      410.34     31.63 o 
  -9   5   8      196.93      181.40     33.18 o 
  -8   5   8       14.62       19.69     10.47 o 
  -7   5   8      871.07      904.94     66.12 o 
  -6   5   8      895.86      927.67     46.65 o 
  -5   5   8      300.62      300.83     21.12 o 
  -4   5   8      121.02      139.57     17.85 o 
  -3   5   8     1936.13     1951.56     77.67 o 
  -2   5   8     1386.47     1378.21     49.28 o 
  -1   5   8       92.06       80.79     14.72 o 
   0   5   8      908.50      920.55     74.89 o 
   1   5   8     1143.02     1239.67    109.73 o 
   2   5   8      529.73      518.80     62.37 o 
   3   5   8       10.35       10.50      7.32 o 
   4   5   8      423.59      434.77     24.41 o 
   5   5   8      271.07      266.68     26.85 o 
   6   5   8      122.79      127.51     21.45 o 
  -8   6   8        5.84        0.00     10.02 o 
  -7   6   8        0.02        0.00     10.01 o 
  -6   6   8       29.47       20.49     10.79 o 
  -5   6   8      260.03      254.56     24.02 o 
  -4   6   8        8.16        7.49     12.10 o 
  -3   6   8       33.92       33.47     11.72 o 
  -2   6   8       49.45       56.60     13.99 o 
  -1   6   8        1.20        0.00      7.59 o 
   0   6   8       11.06        6.37      8.71 o 
   1   6   8        1.18        0.00      7.01 o 
   2   6   8        5.47        0.00      8.48 o 
   3   6   8       10.75        0.00      7.39 o 
   4   6   8       14.04       19.56      9.78 o 
   5   6   8        4.00        0.00      9.59 o 
  -7   7   8       52.66       52.02     21.97 o 
  -6   7   8      355.45      349.22     41.36 o 
  -5   7   8      257.87      267.42     25.65 o 
  -4   7   8       34.01       27.84     12.84 o 
  -3   7   8      321.66      299.93     26.59 o 
  -2   7   8      378.78      369.09     28.65 o 
  -1   7   8       71.27       43.20     13.51 o 
   0   7   8       67.51       73.19     16.52 o 
   1   7   8      218.61      253.15     38.94 o 
   2   7   8      201.65      207.64     24.73 o 
   3   7   8       13.03        1.14      9.64 o 
   4   7   8       58.63       65.31     14.73 o 
  -4   8   8      413.85      471.77     50.07 o 
  -3   8   8       25.63       23.06     19.52 o 
  -2   8   8      199.92      241.36     38.98 o 
  -1   8   8      373.29      408.06     32.03 o 
   0   8   8      293.91      324.04     36.56 o 
   1   8   8        2.13        0.00     10.15 o 
 -12   1   9       29.78       34.66     13.95 o 
 -11   1   9      433.77      407.82     32.30 o 
 -10   1   9     1047.43      996.24     45.98 o 
  -9   1   9      138.87      136.49     20.25 o 
  -8   1   9      965.22      871.93     39.15 o 
  -7   1   9     2243.05     2227.89    107.36 o 
  -6   1   9     2054.57     2008.71     63.50 o 
  -5   1   9        6.19        5.58      4.17 o 
  -4   1   9     1332.43     1191.39     63.49 o 
  -3   1   9     6516.93     5864.79    634.55 o 
  -2   1   9     2754.00     2727.67    215.58 o 
  -1   1   9      528.82      577.22     43.66 o 
   0   1   9     3488.23     3569.88     53.62 o 
   1   1   9     3533.93     3797.12     48.30 o 
   2   1   9      631.90      657.50     21.04 o 
   3   1   9      541.98      552.04     22.13 o 
   4   1   9     1663.42     1636.78    102.47 o 
   5   1   9      557.36      573.51     20.97 o 
   6   1   9       10.70       12.41     10.62 o 
   7   1   9       54.07       42.45     15.45 o 
   8   1   9      238.59      215.75     46.83 o 
 -12   2   9      342.72      346.99     32.58 o 
 -11   2   9      160.70      156.43     23.41 o 
 -10   2   9      442.58      417.68     87.00 o 
  -9   2   9     2047.24     1861.81    139.23 o 
  -8   2   9     2897.03     2824.24     69.35 o 
  -7   2   9      113.45      126.75     13.13 o 
  -6   2   9     2093.54     2041.65     61.42 o 
  -5   2   9     6387.60     6513.11    231.92 o 
  -4   2   9     4240.20     4430.69    139.55 o 
  -3   2   9       30.70       29.58      5.98 o 
  -2   2   9     7819.25     8499.45    159.77 o 
  -1   2   9     8545.64     9280.95    579.10 o 
   0   2   9     1166.94     1022.80     52.15 o 
   1   2   9     1114.40     1205.23     37.09 o 
   2   2   9     4214.26     4192.50     54.48 o 
   3   2   9     2282.95     2041.04    134.99 o 
   4   2   9       32.96       27.47      8.22 o 
   5   2   9      340.70      339.77     20.26 o 
   6   2   9     1247.78     1303.49     50.90 o 
   7   2   9      376.69      421.06     38.73 o 
   8   2   9        2.12        5.16     12.33 o 
 -11   3   9      379.27      359.79     31.46 o 
 -10   3   9      383.45      373.80     35.20 o 
  -9   3   9       21.88       15.27     10.67 o 
  -8   3   9       63.07       54.91     14.06 o 
  -7   3   9     2000.30     2067.97    140.13 o 
  -6   3   9     2438.31     2479.65    123.74 o 
  -5   3   9      171.21      191.91     18.79 o 
  -4   3   9     2438.13     2503.43    123.14 o 
  -3   3   9     2735.20     2912.59     89.40 o 
  -2   3   9      285.13      290.57     16.21 o 
  -1   3   9        1.18        0.00      5.84 o 
   0   3   9     2875.66     2917.00    208.61 o 
   1   3   9     2364.32     2257.36     57.41 o 
   2   3   9      279.97      237.18     16.83 o 
   3   3   9      159.34      143.66     14.11 o 
   4   3   9     1430.85     1379.84     38.21 o 
   5   3   9      601.59      578.13     26.92 o 
   6   3   9        1.99        3.68     10.19 o 
   7   3   9      119.40      110.01     21.40 o 
 -10   4   9       72.92       76.08     17.18 o 
  -9   4   9       15.70       14.18     10.46 o 
  -8   4   9        0.02        0.00      7.22 o 
  -7   4   9       33.05       26.57      8.76 o 
  -6   4   9        2.30        0.00      5.75 o 
  -5   4   9      612.10      634.44     30.52 o 
  -4   4   9        6.60        3.59      7.56 o 
  -3   4   9       60.51       66.15     13.73 o 
  -2   4   9      119.70      128.28     17.08 o 
  -1   4   9        4.88        0.00      6.28 o 
   0   4   9        0.19        5.05      7.94 o 
   1   4   9        1.71        4.40      5.60 o 
   2   4   9       71.92       65.96     11.48 o 
   3   4   9        0.46        1.85      6.51 o 
   4   4   9        4.29        6.29      7.53 o 
   5   4   9       29.21       29.27     10.47 o 
   6   4   9       22.09       29.52     13.93 o 
   7   4   9        8.45        3.19     12.14 o 
 -10   5   9      133.51      165.18     23.63 o 
  -9   5   9       21.60       21.32     11.91 o 
  -8   5   9       64.35       55.31     11.80 o 
  -7   5   9      922.90      955.81    101.37 o 
  -6   5   9     1723.23     1636.61    169.89 o 
  -5   5   9        1.04        1.34      7.56 o 
  -4   5   9     1562.02     1719.07    102.02 o 
  -3   5   9     1184.46     1195.29     45.79 o 
  -2   5   9      531.62      521.77     31.08 o 
  -1   5   9        1.37        0.38      7.28 o 
   0   5   9      733.43      807.23     62.54 o 
   1   5   9     1181.96     1260.52    107.57 o 
   2   5   9      203.88      230.44     25.16 o 
   3   5   9       63.80       54.42     11.87 o 
   4   5   9      543.68      572.47     28.60 o 
   5   5   9      278.26      305.71     28.40 o 
   6   5   9        7.48        0.00     11.67 o 
  -8   6   9      259.01      224.69     25.04 o 
  -7   6   9        0.48        2.85     10.77 o 
  -6   6   9      100.35      115.26     18.96 o 
  -5   6   9     1123.73     1145.15     46.93 o 
  -4   6   9      606.10      574.91     51.01 o 
  -3   6   9       54.96       37.21     12.88 o 
  -2   6   9     1170.72     1250.53     95.03 o 
  -1   6   9     1026.67     1020.39     75.72 o 
   0   6   9      171.21      172.19     23.88 o 
   1   6   9      116.72      123.42     19.64 o 
   2   6   9      905.53      902.29     64.25 o 
   3   6   9      394.45      429.30     36.54 o 
   4   6   9       36.21       36.93     11.81 o 
   5   6   9       50.79       53.32     16.28 o 
  -7   7   9      608.51      646.13     55.91 o 
  -6   7   9      131.33      134.44     30.84 o 
  -5   7   9       42.31       37.55     13.89 o 
  -4   7   9      162.84      177.79     35.74 o 
  -3   7   9      746.39      775.12     41.03 o 
  -2   7   9      251.29      234.47     25.24 o 
  -1   7   9       24.44       21.77     11.96 o 
   0   7   9      600.38      589.64     93.12 o 
   1   7   9      272.29      277.32     57.17 o 
   2   7   9       26.62        6.61     13.15 o 
   3   7   9       78.20       90.37     16.02 o 
  -3   8   9       10.54       13.18     16.57 o 
  -2   8   9        5.77        9.79     11.40 o 
  -1   8   9        2.04        0.27     10.59 o 
 -12   0  10      232.41      200.65     39.55 o 
 -11   0  10        0.30        0.36     13.04 o 
 -10   0  10     1333.37     1128.85     69.81 o 
  -9   0  10     2095.90     1804.80     84.15 o 
  -8   0  10      893.33      870.63     56.63 o 
  -7   0  10     1031.23      820.91     52.81 o 
  -6   0  10     5045.06     5611.19    609.31 o 
  -5   0  10     6939.64     7617.43    514.21 o 
  -4   0  10      411.82      460.77     24.26 o 
  -3   0  10     3492.34     3824.48    259.59 o 
  -2   0  10    10285.53    10937.38    116.90 o 
  -1   0  10     5036.01     5080.32    104.69 o 
   0   0  10       53.31       59.60     11.79 o 
   1   0  10     3357.05     3109.65    414.31 o 
   2   0  10     4051.60     3911.67    172.88 o 
   3   0  10     1133.15     1183.68     41.45 o 
   4   0  10       33.56       34.74      8.73 o 
   5   0  10     1190.89     1228.35     44.02 o 
   6   0  10      919.01     1026.25     44.27 o 
   7   0  10        7.12       14.41     12.79 o 
 -12   1  10      227.42      183.79     26.92 o 
 -11   1  10      569.81      457.37     73.45 o 
 -10   1  10      307.55      275.67     27.48 o 
  -9   1  10       56.01       44.08     14.91 o 
  -8   1  10     1371.17     1226.32     47.24 o 
  -7   1  10     2152.50     2207.16    157.21 o 
  -6   1  10      664.56      449.66    165.24 o 
  -5   1  10      930.02      975.18     24.40 o 
  -4   1  10     2663.35     2656.07     92.77 o 
  -3   1  10     3183.67     3133.51    113.68 o 
  -2   1  10        4.10        4.87      4.59 o 
  -1   1  10     1363.86     1288.84    112.22 o 
   0   1  10     3592.02     3362.85    205.58 o 
   1   1  10     1053.77     1059.84     26.32 o 
   2   1  10       31.71       37.92      7.84 o 
   3   1  10     1429.34     1397.69     52.28 o 
   4   1  10     1313.41      835.62    225.88 o 
   5   1  10      137.83      143.47     12.68 o 
   6   1  10       50.14       40.52     14.68 o 
   7   1  10      248.51      254.15     28.02 o 
 -11   2  10        6.91       12.63     11.19 o 
 -10   2  10       23.68       19.29     11.21 o 
  -9   2  10        5.96        0.00      7.62 o 
  -8   2  10       21.66       13.68      9.35 o 
  -7   2  10      151.65      128.79     13.69 o 
  -6   2  10        0.32        4.06      4.67 o 
  -5   2  10       75.49       63.15      8.28 o 
  -4   2  10       81.15       75.07      8.86 o 
  -3   2  10      186.32      183.44     12.03 o 
  -2   2  10      126.50      154.14     13.35 o 
  -1   2  10        2.58        1.64      4.90 o 
   0   2  10       57.93       57.46      8.22 o 
   1   2  10        1.09        0.00      3.81 o 
   2   2  10       13.52       10.08      5.34 o 
   3   2  10       11.69       13.82      5.64 o 
   4   2  10       19.27       16.65      8.11 o 
   5   2  10        7.96        3.55      7.28 o 
   6   2  10        0.03        0.00      9.71 o 
   7   2  10        0.07        1.17     11.90 o 
 -11   3  10      392.61      396.49     32.94 o 
 -10   3  10       91.76       81.24     17.56 o 
  -9   3  10       74.37       69.10     21.07 o 
  -8   3  10      992.63      925.96     41.77 o 
  -7   3  10      992.50     1025.17     55.31 o 
  -6   3  10      291.25      317.42     19.22 o 
  -5   3  10      668.13      674.35     46.93 o 
  -4   3  10     3509.47     3761.97    188.77 o 
  -3   3  10     1898.39     2101.22     57.14 o 
  -2   3  10        1.51        2.67     11.82 o 
  -1   3  10     1375.98     1414.91     59.15 o 
   0   3  10     1878.94     1759.09     38.39 o 
   1   3  10      878.20      775.08     37.07 o 
   2   3  10        0.05        0.00      4.38 o 
   3   3  10      898.70      915.43     31.37 o 
   4   3  10      584.01      651.45     28.01 o 
   5   3  10       75.68       80.32     13.48 o 
   6   3  10       38.29       52.14     16.43 o 
   7   3  10      152.92      150.13     24.34 o 
 -10   4  10      607.99      657.76     39.55 o 
  -9   4  10     1059.14     1058.31     47.10 o 
  -8   4  10      451.22      443.74     30.28 o 
  -7   4  10      169.83      183.79     24.57 o 
  -6   4  10     1244.12     1237.02     69.75 o 
  -5   4  10     3458.97     3545.11    351.59 o 
  -4   4  10      494.89      535.51     62.57 o 
  -3   4  10     1146.59     1252.52     66.10 o 
  -2   4  10     3452.72     3637.94    404.30 o 
  -1   4  10     1811.32     1779.12    131.09 o 
   0   4  10        0.08        0.00      8.40 o 
   1   4  10     1122.43      959.45    133.26 o 
   2   4  10     1887.37     1737.69     43.87 o 
   3   4  10      428.72      408.79     31.21 o 
   4   4  10       18.25       13.03      9.07 o 
   5   4  10      370.91      397.39     31.00 o 
   6   4  10      520.27      515.22     36.50 o 
  -9   5  10       27.22       10.09     15.20 o 
  -8   5  10      605.60      686.99     90.02 o 
  -7   5  10     1079.86     1051.83     62.90 o 
  -6   5  10        8.61        6.75      9.61 o 
  -5   5  10     1110.84     1145.71     89.95 o 
  -4   5  10      420.74      449.54     35.81 o 
  -3   5  10     1035.57     1015.69     67.91 o 
  -2   5  10       41.47       25.30     11.39 o 
  -1   5  10      498.64      511.97     76.30 o 
   0   5  10     2009.92     1955.48    223.96 o 
   1   5  10      298.41      295.72     23.55 o 
   2   5  10       68.06       54.14     13.80 o 
   3   5  10      353.08      364.14     23.78 o 
   4   5  10      454.94      424.43     26.90 o 
   5   5  10       10.41       14.72     12.44 o 
  -8   6  10        0.58        0.00     10.43 o 
  -7   6  10       73.55       68.02     17.12 o 
  -6   6  10        1.13        0.00      8.84 o 
  -5   6  10       15.12       21.12     11.17 o 
  -4   6  10       54.07       55.64     15.21 o 
  -3   6  10       43.36       36.24     17.87 o 
  -2   6  10       13.56       12.26     10.60 o 
  -1   6  10        2.48        5.25      9.00 o 
   0   6  10       35.37       43.87     14.47 o 
   1   6  10        3.66        9.81     10.93 o 
   2   6  10       25.41        7.92      9.20 o 
   3   6  10        1.59        0.00      7.93 o 
   4   6  10       11.31        9.57      9.04 o 
  -6   7  10        1.60        0.00     10.51 o 
  -5   7  10      167.66      124.37     21.09 o 
  -4   7  10       96.63       98.20     29.36 o 
  -3   7  10      132.63      122.77     21.06 o 
  -2   7  10      113.67      107.56     21.69 o 
  -1   7  10      134.91      150.44     23.00 o 
   0   7  10      409.71      417.39     75.18 o 
   1   7  10      111.04      123.76     24.50 o 
   2   7  10        6.63        8.16      9.51 o 
 -11   1  11      332.93      277.86     29.59 o 
 -10   1  11        1.42       10.22     10.02 o 
  -9   1  11      234.63      194.23     23.53 o 
  -8   1  11     1281.35     1294.65     49.57 o 
  -7   1  11     1324.38     1454.26     91.58 o 
  -6   1  11        4.88        5.42      5.08 o 
  -5   1  11     2422.28     2549.41     66.61 o 
  -4   1  11     2663.97     2882.08     90.60 o 
  -3   1  11      403.48      427.30     17.58 o 
  -2   1  11      307.30      339.72     21.95 o 
  -1   1  11     1123.49     1013.28    119.79 o 
   0   1  11     2504.52     2212.08    245.35 o 
   1   1  11      207.30      214.15     14.01 o 
   2   1  11      396.31      433.22     18.97 o 
   3   1  11     1335.33     1368.38     39.15 o 
   4   1  11      336.85      359.13     21.20 o 
   5   1  11        1.35        0.00      6.74 o 
   6   1  11      124.72      120.39     32.13 o 
   7   1  11      209.86      200.44     42.44 o 
 -11   2  11      267.40      252.66     28.79 o 
 -10   2  11     1439.37     1314.56     60.88 o 
  -9   2  11      924.44      888.45     43.47 o 
  -8   2  11        9.03       12.92      9.51 o 
  -7   2  11     1937.22     1896.42     57.87 o 
  -6   2  11     4568.07     4143.25    201.34 o 
  -5   2  11     2385.43     2128.55    162.20 o 
  -4   2  11      977.52      912.74     79.02 o 
  -3   2  11     4695.18     4264.08    245.64 o 
  -2   2  11     4582.90     4567.16    250.39 o 
  -1   2  11     1016.54      977.86     42.73 o 
   0   2  11      999.87     1028.83     34.70 o 
   1   2  11     4108.84     4116.15     67.12 o 
   2   2  11     2146.54     2184.43     64.86 o 
   3   2  11       28.88       28.65      8.78 o 
   4   2  11      436.98      410.44     29.19 o 
   5   2  11     1125.08     1070.42     46.33 o 
   6   2  11      286.66      285.38     45.46 o 
 -11   3  11      197.37      202.60     26.80 o 
 -10   3  11       28.14       16.59     11.85 o 
  -9   3  11      464.24      423.35     31.54 o 
  -8   3  11     1594.28     1512.26     54.46 o 
  -7   3  11      343.57      381.95     29.50 o 
  -6   3  11       52.72       33.22      9.33 o 
  -5   3  11     1018.28     1035.78     69.71 o 
  -4   3  11     1039.29     1065.12     76.99 o 
  -3   3  11     2294.96     2377.28     66.03 o 
  -2   3  11      403.49      375.54     26.44 o 
  -1   3  11     2481.59     2225.33     60.58 o 
   0   3  11     1286.69     1062.77    105.41 o 
   1   3  11        5.76        0.00      7.53 o 
   2   3  11      291.73      297.88     25.39 o 
   3   3  11      698.59      709.03     37.78 o 
   4   3  11      319.47      356.76     29.05 o 
   5   3  11        4.81       12.74     11.92 o 
   6   3  11      102.08       50.72     27.02 o 
 -10   4  11       15.34        5.76     10.90 o 
  -9   4  11       33.46       30.32     13.08 o 
  -8   4  11       14.54       12.04     10.71 o 
  -7   4  11       74.14       85.66     13.60 o 
  -6   4  11       89.60       85.34     16.48 o 
  -5   4  11        3.07        2.54      8.78 o 
  -4   4  11       44.70       49.24     25.79 o 
  -3   4  11      220.82      227.74     31.77 o 
  -2   4  11        3.31        7.14      9.17 o 
  -1   4  11      131.37      145.23     19.79 o 
   0   4  11       82.87       80.72     16.58 o 
   1   4  11        9.77       16.80     12.86 o 
   2   4  11       13.16        0.01      8.94 o 
   3   4  11        3.90        1.39     10.30 o 
   4   4  11       18.41       13.72     13.15 o 
   5   4  11        1.55        2.38     18.80 o 
  -9   5  11       74.41       63.55     25.07 o 
  -8   5  11      410.46      487.00     40.89 o 
  -7   5  11       74.95       77.13     17.75 o 
  -6   5  11       82.95       77.51     17.12 o 
  -5   5  11       86.98       94.06     20.89 o 
  -4   5  11      425.96      518.83     34.19 o 
  -3   5  11      471.07      449.67     75.61 o 
  -2   5  11      109.78      118.89     19.08 o 
  -1   5  11     1132.46     1144.66    106.96 o 
   0   5  11      284.72      326.75     50.18 o 
   1   5  11        8.20        6.10     10.56 o 
   2   5  11       53.91       64.16     13.18 o 
   3   5  11      299.76      295.44     28.26 o 
   4   5  11       80.27       89.20     15.68 o 
  -8   6  11        2.54        4.07     12.15 o 
  -7   6  11      337.51      322.35     30.08 o 
  -6   6  11      891.32      894.37     61.06 o 
  -5   6  11     1000.42      989.28     50.29 o 
  -4   6  11       12.31       30.21     13.23 o 
  -3   6  11     1439.99     1432.13    129.54 o 
  -2   6  11      852.29      942.27    113.58 o 
  -1   6  11      151.75      142.13     21.95 o 
   0   6  11       69.38       81.94     22.55 o 
   1   6  11      486.38      549.47     54.71 o 
   2   6  11      566.72      579.02     54.26 o 
   3   6  11       32.81       24.72     14.28 o 
  -5   7  11      525.99      528.70     43.55 o 
  -4   7  11       97.33      113.67     21.40 o 
  -3   7  11       10.27       10.66     11.13 o 
  -2   7  11       87.67       91.12     27.56 o 
  -1   7  11      240.68      258.92     43.77 o 
   0   7  11      303.25      276.18     29.90 o 
 -11   0  12      676.08      591.23     56.56 o 
 -10   0  12     1170.70     1044.05     70.75 o 
  -9   0  12      171.08      182.21     33.00 o 
  -8   0  12      384.22      344.68     39.77 o 
  -7   0  12     3031.31     2938.98    104.76 o 
  -6   0  12     2561.20     3099.35    306.78 o 
  -5   0  12       83.32       94.51     20.82 o 
  -4   0  12     3717.12     4093.93    322.74 o 
  -3   0  12     3455.76     3680.12    272.74 o 
  -2   0  12     1558.78     1662.73     49.39 o 
  -1   0  12       23.80       27.09     10.85 o 
   0   0  12     4033.16     4055.67     78.31 o 
   1   0  12     2659.24     2491.51    232.46 o 
   2   0  12      395.00      357.97     34.22 o 
   3   0  12      312.67      315.52     25.25 o 
   4   0  12      808.24      776.45     38.81 o 
   5   0  12      798.25      814.21     53.17 o 
 -11   1  12      113.39      106.49     21.36 o 
 -10   1  12       67.95       38.69     14.10 o 
  -9   1  12     1010.09      901.38     44.65 o 
  -8   1  12     1444.99     1418.69     53.72 o 
  -7   1  12       57.78       25.18     23.14 o 
  -6   1  12      665.30      716.61     23.65 o 
  -5   1  12     2485.05     2665.66     94.46 o 
  -4   1  12     1969.87     2098.27     72.40 o 
  -3   1  12      508.14      533.52     20.73 o 
  -2   1  12     2513.59     2666.09     76.99 o 
  -1   1  12     2638.91     2456.54    206.89 o 
   0   1  12      901.22      728.69    102.22 o 
   1   1  12       47.42       44.16      8.40 o 
   2   1  12      690.87      664.47     27.82 o 
   3   1  12      842.88      815.54     31.21 o 
   4   1  12      108.64      119.04     14.91 o 
   5   1  12       78.46       58.09     12.16 o 
   6   1  12      168.43      163.55     38.69 o 
 -11   2  12        0.71        0.00     11.05 o 
 -10   2  12        1.43        0.00     14.09 o 
  -9   2  12       10.49       14.96     10.75 o 
  -8   2  12        3.03        2.75      8.97 o 
  -7   2  12        0.75        4.56      7.06 o 
  -6   2  12       18.21       12.59      6.04 o 
  -5   2  12       16.98       16.00      6.56 o 
  -4   2  12        1.17        5.65      5.74 o 
  -3   2  12        0.58        4.90      5.86 o 
  -2   2  12      180.31      179.32     14.10 o 
  -1   2  12       17.14       22.48      8.62 o 
   0   2  12        2.13        4.90      6.74 o 
   1   2  12        1.48        4.03      6.60 o 
   2   2  12        1.66        6.51      6.89 o 
   3   2  12       15.74        8.15      7.42 o 
   4   2  12       12.76       17.32     11.59 o 
   5   2  12        2.16        0.00      9.63 o 
   6   2  12        0.71        2.09     20.46 o 
 -10   3  12        4.80        0.00     10.96 o 
  -9   3  12      477.36      451.01     33.10 o 
  -8   3  12      784.82      750.66     40.29 o 
  -7   3  12       67.29       71.74     12.72 o 
  -6   3  12      241.90      250.18     19.42 o 
  -5   3  12      385.23      405.35     39.98 o 
  -4   3  12     1130.78     1108.58     44.77 o 
  -3   3  12      383.04      385.15     28.01 o 
  -2   3  12     1318.56     1197.43     53.96 o 
  -1   3  12     1379.43     1256.91    128.79 o 
   0   3  12      217.86      232.52     37.79 o 
   1   3  12       26.25       36.99     13.95 o 
   2   3  12      274.33      320.51     28.86 o 
   3   3  12      557.53      619.89     37.13 o 
   4   3  12       74.29       86.12     28.39 o 
   5   3  12       21.57       24.53     13.22 o 
 -10   4  12      557.19      577.73     38.81 o 
  -9   4  12       55.22       68.91     17.52 o 
  -8   4  12      178.78      194.10     36.31 o 
  -7   4  12     1722.84     1836.16    163.12 o 
  -6   4  12     1811.49     1760.79    197.99 o 
  -5   4  12       25.31       20.04     11.42 o 
  -4   4  12     2035.06     2046.60    105.91 o 
  -3   4  12     2219.60     2164.72    238.12 o 
  -2   4  12      572.49      600.37     52.45 o 
  -1   4  12       25.83       11.61     10.26 o 
   0   4  12     1144.62     1009.40     45.71 o 
   1   4  12     1829.25     1488.05    121.69 o 
   2   4  12      325.70      313.96     29.32 o 
   3   4  12      178.49      167.18     43.26 o 
   4   4  12      517.06      568.16     42.47 o 
  -8   5  12      384.37      446.87     33.09 o 
  -7   5  12       13.92       19.78     12.31 o 
  -6   5  12      107.17      105.23     19.52 o 
  -5   5  12     1225.88     1255.23    214.34 o 
  -4   5  12      214.97      220.25     34.44 o 
  -3   5  12        0.13        0.00      8.48 o 
  -2   5  12      462.95      458.44     87.18 o 
  -1   5  12      589.07      564.14     54.83 o 
   0   5  12      265.20      213.85     33.79 o 
   1   5  12       41.31       36.48     14.42 o 
   2   5  12      382.38      337.25     31.35 o 
   3   5  12      199.29      164.74     25.09 o 
  -7   6  12       15.41       11.03     12.69 o 
  -6   6  12       30.98       38.42     14.82 o 
  -5   6  12        0.08        0.00     15.85 o 
  -4   6  12        0.55        0.00      9.26 o 
  -3   6  12       90.80       60.35     27.67 o 
  -2   6  12        0.17        0.00     10.38 o 
  -1   6  12       75.98       78.38     19.00 o 
   0   6  12       26.61        7.19     11.73 o 
   1   6  12       21.85       20.37     13.87 o 
   2   6  12        1.38        0.00     11.38 o 
  -3   7  12       13.59       37.10     14.85 o 
  -2   7  12       55.66       51.02     16.22 o 
 -11   1  13        6.30        9.11     11.47 o 
 -10   1  13      277.04      248.67     28.30 o 
  -9   1  13     1122.85     1017.39     74.21 o 
  -8   1  13      293.73      301.24     27.59 o 
  -7   1  13      239.41      235.30     26.81 o 
  -6   1  13      606.07      706.74     47.78 o 
  -5   1  13     1501.11     1705.21     81.49 o 
  -4   1  13     1435.79     1504.10     56.63 o 
  -3   1  13      158.04      168.69     13.84 o 
  -2   1  13     6227.47     6523.39    236.46 o 
  -1   1  13      554.32      528.82     41.77 o 
   0   1  13       53.40       44.84      9.04 o 
   1   1  13       86.36       90.83     13.28 o 
   2   1  13      666.01      634.22     28.64 o 
   3   1  13      652.84      605.79     28.48 o 
   4   1  13        0.24       15.13      8.40 o 
   5   1  13      259.41      259.12     21.16 o 
 -10   2  13      506.20      479.80     35.89 o 
  -9   2  13       11.29        7.00     10.52 o 
  -8   2  13      682.79      682.69     39.74 o 
  -7   2  13     2483.55     2580.89     69.43 o 
  -6   2  13      824.36      862.33     36.22 o 
  -5   2  13      416.87      382.70     25.63 o 
  -4   2  13     2959.24     2856.82    108.01 o 
  -3   2  13     1080.55     1023.04     72.31 o 
  -2   2  13      169.25      171.52     16.43 o 
  -1   2  13       64.49       46.63     11.10 o 
   0   2  13     2946.97     2847.37    187.08 o 
   1   2  13     1012.78     1026.94     39.31 o 
   2   2  13        0.30        0.00      6.15 o 
   3   2  13      636.58      620.45     29.41 o 
   4   2  13      458.46      451.16     33.40 o 
   5   2  13      148.64      176.19     24.83 o 
 -10   3  13      311.13      296.15     31.12 o 
  -9   3  13      547.39      544.00     37.10 o 
  -8   3  13      346.12      362.69     31.16 o 
  -7   3  13      135.10      121.70     15.83 o 
  -6   3  13     1254.78     1196.35    101.12 o 
  -5   3  13     1949.93     1641.37     55.88 o 
  -4   3  13        9.06        4.54     10.19 o 
  -3   3  13      358.20      275.44     33.86 o 
  -2   3  13     1435.36     1187.44     48.20 o 
  -1   3  13     1060.53      907.07     43.13 o 
   0   3  13      138.01      133.07     20.38 o 
   1   3  13      663.19      678.02     60.34 o 
   2   3  13      888.37      926.08     75.58 o 
   3   3  13      153.52      143.51     22.42 o 
   4   3  13        1.74        2.49     10.54 o 
  -9   4  13       10.08       11.24     16.57 o 
  -8   4  13       16.27       31.20     19.24 o 
  -7   4  13        0.07        2.54     10.43 o 
  -6   4  13       21.07       21.23     12.78 o 
  -5   4  13        2.34        0.87     10.00 o 
  -4   4  13       22.57       10.26     11.49 o 
  -3   4  13       70.86       55.82     15.45 o 
  -2   4  13       20.23       12.33     11.00 o 
  -1   4  13      100.82       62.75     15.81 o 
   0   4  13        7.40       10.01     15.27 o 
   1   4  13       54.55       61.50     17.26 o 
   2   4  13        0.31        0.00     10.46 o 
   3   4  13        1.98        2.24     12.27 o 
  -8   5  13      185.38      193.40     25.96 o 
  -7   5  13        0.13        0.00     10.23 o 
  -6   5  13      192.16      198.59     49.82 o 
  -5   5  13      456.75      503.28     55.22 o 
  -4   5  13      281.20      292.78     43.12 o 
  -3   5  13       30.29       51.75     16.02 o 
  -2   5  13      453.62      455.77     34.21 o 
  -1   5  13      223.21      233.78     26.82 o 
   0   5  13       20.99       11.86     12.52 o 
   1   5  13       31.44       28.36     16.57 o 
   2   5  13      197.83      222.48     28.18 o 
  -6   6  13      132.31      134.79     23.30 o 
  -5   6  13      154.32      145.02     29.61 o 
  -4   6  13      549.45      534.73     99.17 o 
  -3   6  13      571.74      610.78     75.29 o 
  -2   6  13       58.97       40.35     15.62 o 
  -1   6  13      176.91      187.37     26.05 o 
   0   6  13      631.90      642.21     52.67 o 
 -10   0  14      185.05      210.88     38.83 o 
  -9   0  14      440.52      458.15     49.57 o 
  -8   0  14     1519.82     1479.72     81.99 o 
  -7   0  14     2747.14     3072.15    249.90 o 
  -6   0  14       26.63       28.17     12.12 o 
  -5   0  14     2353.06     2512.39    215.03 o 
  -4   0  14     2145.26     2294.15    171.51 o 
  -3   0  14      637.74      657.33     53.03 o 
  -2   0  14      202.24      235.69     42.94 o 
  -1   0  14      284.53      300.53     26.16 o 
   0   0  14     5309.38     5330.05     99.02 o 
   1   0  14      330.76      330.15     27.46 o 
   2   0  14      509.93      478.52     78.89 o 
   3   0  14      640.69      607.87     49.14 o 
   4   0  14      149.47      157.50     29.40 o 
 -10   1  14      385.25      376.98     34.21 o 
  -9   1  14      411.09      486.69     35.58 o 
  -8   1  14        4.02       20.24     12.52 o 
  -7   1  14      641.15      649.59     53.55 o 
  -6   1  14      850.75      983.62     38.02 o 
  -5   1  14      792.44      877.52     44.01 o 
  -4   1  14      120.27      134.29     13.36 o 
  -3   1  14     1489.61     1554.37     37.36 o 
  -2   1  14     1989.37     2017.85     79.25 o 
  -1   1  14        6.04        5.06      6.17 o 
   0   1  14      218.40      189.95     21.00 o 
   1   1  14      604.05      544.28     53.76 o 
   2   1  14      683.28      641.78     30.18 o 
   3   1  14       27.21       19.21      9.75 o 
   4   1  14      122.90      103.20     15.59 o 
 -10   2  14       11.37        9.46     12.37 o 
  -9   2  14        2.60        1.73     11.08 o 
  -8   2  14       14.80        7.07     10.02 o 
  -7   2  14       16.88       12.39      9.13 o 
  -6   2  14        0.79        0.00      6.13 o 
  -5   2  14       46.08       46.78      9.73 o 
  -4   2  14       37.48       42.47      9.22 o 
  -3   2  14      179.94      164.19     17.04 o 
  -2   2  14       77.23       70.08     13.05 o 
  -1   2  14       82.05       75.78     13.95 o 
   0   2  14      198.85      216.41     32.76 o 
   1   2  14       21.44       25.46      9.72 o 
   2   2  14      128.96      132.00     16.57 o 
   3   2  14        0.59        0.00      7.36 o 
   4   2  14       17.97       16.53     12.93 o 
  -9   3  14      305.91      291.03     30.35 o 
  -8   3  14       25.00       31.22     14.14 o 
  -7   3  14      237.69      211.18     24.87 o 
  -6   3  14      491.58      462.95     32.73 o 
  -5   3  14      920.88      866.70     43.23 o 
  -4   3  14       21.44       17.75     12.51 o 
  -3   3  14      790.12      701.44     63.15 o 
  -2   3  14     1192.43     1111.73     79.61 o 
  -1   3  14        9.66       15.79     14.05 o 
   0   3  14       15.76       19.64     12.56 o 
   1   3  14       64.81       74.94     34.29 o 
   2   3  14      474.61      486.51     35.59 o 
   3   3  14       73.47       76.88     19.28 o 
  -8   4  14      782.44      754.92     65.13 o 
  -7   4  14      700.98      737.47     42.07 o 
  -6   4  14        7.85       17.47     13.44 o 
  -5   4  14      640.92      566.82     82.35 o 
  -4   4  14     1213.85     1095.27     68.16 o 
  -3   4  14      670.60      593.91     37.76 o 
  -2   4  14       26.79       32.44     14.61 o 
  -1   4  14      920.45      817.82     44.09 o 
   0   4  14     1076.72      987.97     54.50 o 
   1   4  14       40.21       44.32     16.42 o 
   2   4  14       31.72       41.54     17.34 o 
  -7   5  14      280.03      250.32     43.12 o 
  -6   5  14      458.33      441.45     35.02 o 
  -5   5  14      170.88      187.49     27.56 o 
  -4   5  14       34.99       36.57     19.99 o 
  -3   5  14      270.32      213.62     26.97 o 
  -2   5  14      526.38      469.55     35.84 o 
  -1   5  14      111.93       81.97     19.13 o 
   0   5  14       64.15       42.13     22.91 o 
   1   5  14      420.23      341.95     33.81 o 
  -9   1  15      157.57      160.75     25.34 o 
  -8   1  15        9.26        8.47     10.98 o 
  -7   1  15      686.88      727.47     34.39 o 
  -6   1  15      570.19      708.71     32.83 o 
  -5   1  15      251.95      286.74     26.87 o 
  -4   1  15      392.04      418.81     23.68 o 
  -3   1  15      890.00      977.54     35.80 o 
  -2   1  15      421.70      432.29     22.01 o 
  -1   1  15        0.65        4.47      7.44 o 
   0   1  15      224.18      237.57     20.69 o 
   1   1  15      320.08      324.25     40.66 o 
   2   1  15      245.82      226.57     20.74 o 
   3   1  15        8.31       13.35      9.20 o 
  -9   2  15      938.87      922.33     49.95 o 
  -8   2  15     1148.09     1176.08     53.97 o 
  -7   2  15      328.03      362.98     24.90 o 
  -6   2  15      449.01      438.61     22.44 o 
  -5   2  15     2125.81     2209.83     91.89 o 
  -4   2  15     1074.02     1148.16     97.02 o 
  -3   2  15      291.35      307.84     22.26 o 
  -2   2  15      501.76      474.71     38.94 o 
  -1   2  15     1945.11     1800.78    181.72 o 
   0   2  15     1424.88     1259.51    112.41 o 
   1   2  15       99.96       99.21     15.91 o 
   2   2  15      428.18      445.26     27.11 o 
   3   2  15      365.86      391.01     26.46 o 
  -8   3  15       70.41       67.87     26.80 o 
  -7   3  15      465.46      437.93     33.97 o 
  -6   3  15      370.77      391.70     31.71 o 
  -5   3  15       74.93       61.17     16.25 o 
  -4   3  15      293.15      290.31     28.80 o 
  -3   3  15      750.08      703.12     90.42 o 
  -2   3  15      317.53      287.31     38.04 o 
  -1   3  15       80.35       97.44     20.37 o 
   0   3  15      187.42      178.88     25.04 o 
   1   3  15      303.85      322.91     56.92 o 
   2   3  15      104.87      104.25     21.56 o 
  -7   4  15        5.36        1.89     11.83 o 
  -6   4  15        7.44        0.00     10.99 o 
  -5   4  15        8.35        0.00     11.39 o 
  -4   4  15       48.22       27.40     13.56 o 
  -3   4  15       10.82        6.14     11.46 o 
  -2   4  15       51.73       46.40     16.49 o 
  -1   4  15        2.16       12.81     12.85 o 
   0   4  15        2.37        4.65     11.67 o 
   1   4  15       11.89        5.36     12.55 o 
  -5   5  15      161.18      142.72     24.61 o 
  -4   5  15       11.86        4.25     12.48 o 
  -3   5  15      478.47      462.31     36.75 o 
  -2   5  15      218.43      187.55     27.30 o 
  -1   5  15        0.49        2.74     12.60 o 
  -9   0  16      850.08      781.94     67.15 o 
  -8   0  16      493.55      598.43     58.29 o 
  -7   0  16       34.14       12.35     16.54 o 
  -6   0  16      872.87      891.31     64.30 o 
  -5   0  16     1702.62     1870.31    153.53 o 
  -4   0  16      418.93      481.22     33.93 o 
  -3   0  16       83.74       62.66     21.22 o 
  -2   0  16     2412.31     2415.74    107.10 o 
  -1   0  16     1005.08     1081.77     81.13 o 
   0   0  16       31.45       32.72     14.06 o 
   1   0  16      200.99      204.83     34.15 o 
   2   0  16      409.96      367.59     42.08 o 
  -9   1  16        5.38        6.44     12.21 o 
  -8   1  16      270.03      299.10     31.75 o 
  -7   1  16      755.10      800.68     88.43 o 
  -6   1  16      320.12      376.03     21.75 o 
  -5   1  16        0.24        4.56      7.31 o 
  -4   1  16      628.00      653.47     34.15 o 
  -3   1  16      620.15      614.46     30.58 o 
  -2   1  16       86.01       80.67     14.75 o 
  -1   1  16       70.15       68.06     14.52 o 
   0   1  16      270.73      264.24     26.18 o 
   1   1  16      205.03      198.04     20.49 o 
   2   1  16       23.58       10.44      9.14 o 
  -8   2  16        0.81        9.06     11.58 o 
  -7   2  16        0.94        0.00      8.70 o 
  -6   2  16       37.82       34.26     10.96 o 
  -5   2  16        0.88        0.00      8.27 o 
  -4   2  16       11.20       17.70      9.61 o 
  -3   2  16        9.62        6.96      9.07 o 
  -2   2  16        0.32        5.20      8.94 o 
  -1   2  16       31.97       22.86     10.42 o 
   0   2  16       40.15       29.18     11.05 o 
   1   2  16       69.75       58.52     14.94 o 
  -7   3  16      513.68      562.30     54.86 o 
  -6   3  16      264.76      277.04     29.72 o 
  -5   3  16        2.02        7.38     10.68 o 
  -4   3  16      395.46      382.03     86.93 o 
  -3   3  16      734.39      767.88     67.94 o 
  -2   3  16       94.96      106.42     55.95 o 
  -1   3  16       29.55       48.87     17.37 o 
   0   3  16      258.06      308.30     33.14 o 
  -6   4  16      497.97      384.29     38.19 o 
  -5   4  16      627.75      556.28     54.04 o 
  -4   4  16       91.24       76.13     40.13 o 
  -3   4  16       11.87       14.87     13.35 o 
  -2   4  16      443.00      439.17     69.27 o 
  -1   4  16      603.99      552.15     40.33 o 
  -7   1  17      423.96      483.65     48.02 o 
  -6   1  17       42.70       55.12     11.99 o 
  -5   1  17      264.54      316.01     21.45 o 
  -4   1  17      605.68      610.04     33.76 o 
  -3   1  17      350.36      372.03     26.15 o 
  -2   1  17        0.70        2.62      9.33 o 
  -1   1  17      204.22      242.30     22.76 o 
   0   1  17      387.79      342.17     25.05 o 
  -7   2  17      195.28      190.88     26.17 o 
  -6   2  17      713.53      771.45     35.69 o 
  -5   2  17      615.76      678.15     56.00 o 
  -4   2  17       12.40       21.40     11.99 o 
  -3   2  17      357.56      320.19     35.95 o 
  -2   2  17      930.13      881.86     52.42 o 
  -1   2  17      202.38      210.24     22.06 o 
  -5   3  17      198.82      188.42     30.76 o 
  -4   3  17      580.03      492.19    103.93 o 
  -3   3  17      107.96       97.23     22.08 o 
  -2   3  17        0.15        0.00     10.88 o 
  -6   0  18      853.52      933.94     77.60 o 
  -5   0  18      206.21      273.83     29.94 o 
  -4   0  18       55.67       53.85     18.09 o 
  -3   0  18      732.79      765.22    149.07 o 
  -2   0  18      590.45      626.02     55.84 o 
  -5   1  18      401.87      415.34     28.38 o 
  -4   1  18      315.28      334.39     26.33 o 
  -3   1  18       20.77       31.19     12.57 o 
                                                 
